# Supplementary material for: Endosomal crosstalk: meeting points for signaling pathways
Source: Trends Cell Biol. 2012 Sep;22(9):447–56. doi: 10.1016/j.tcb.2012.06.004 (PMC3430897; doi:10.1016/j.tcb.2012.06.004)
Supplement: Supplementary file 1 [file mmc1.xls]

## Sheet: Suppl. Table 1a
Membrane binding properties of endosomal scaffolds
Protein name	UniProt ID	Endosome membrane binding domain type	PtdInsP-type	Cellular compartment
ENDOFIN	Q7Z3T8	FYVE domain containing proteins	PtdIns(3)P	Early endosome
SARA	O95405	FYVE domain containing proteins	PtdIns(3)P	Early endosome
EEA1	Q15075	FYVE domain containing proteins	PtdIns(3)P	Early endosome
WDFY2	Q96P53	FYVE domain containing proteins	PtdIns(3)P	Early endosome
HGS (HRS)	O14964	FYVE domain containing proteins	PtdIns(3)P	Early endosome
APPL1	Q9UKG1	PH domain containing proteins	PtdIns(3)P and PtdIns(4,5)P2	Early endosome and Plasma membrane
GRB10	Q13322	PH domain containing proteins	PtdIns(3)P and PtdIns(4,5)P2	Early endosome and Plasma membrane
GRB14	Q14449	PH domain containing proteins	PtdIns(3)P and PtdIns(4,5)P2	Early endosome and Plasma membrane
WIPI49 (WIPI-1)	Q5MNZ9	PROPPIN domain containing proteins	PtdIns(3,5)	Late endosome /MVB
SNX6	Q9UNH7	PX domain containing proteins	PtdIns(3)P	Early endosome
SNX17	Q15036	PX domain containing proteins	PtdIns(3)P	Early endosome

## Sheet: Suppl. Table 1b
Protein-protein interactions of scaffold, endosome-related and endosome-membrane binding proteins
Protein name(s) 1	UniProt ID 1	Type		Protein name(s) 2	UniProt ID 2	Type	Interaction source
ARF6	P62330	endosome related	interact with	ARRB2 ARB2 ARR2	P32121	scaffold	String		endosome related	Proteins with GO cellular compartment annotation 'endosome'
CFTR ABCC7	P13569	endosome related	interact with	SLC9A3R1 NHERF NHERF1	O14745	scaffold	BioGrid,HPRD
VPS11 RNF108 PP3476	Q9H270	endosome related	interact with	BCAR1 CAS CASS1 CRKAS	P56945	scaffold	HPRD
ARF6	P62330	endosome related	interact with	NCK1 NCK	P16333	scaffold	String		scaffold	Scaffolds from Ramirez et al.
CDK2 CDKN2	P24941	endosome related	interact with	CCNA2 CCN1 CCNA	P20248	scaffold	String,HPRD,BioGrid		membrane binding	Protein with endosome membrane binding domain (see Suppl. Table 1a)
SH3GL3 CNSA3 SH3D2C	Q99963	endosome related	interact with	SHC3 NSHC SHCC	Q92529	scaffold	BioGrid
RAB5C RABL	P51148	endosome related	interact with	ARRB2 ARB2 ARR2	P32121	scaffold	BioGrid
RABEP1 RAB5EP RABPT5 RABPT5A	Q15276	endosome related	interact with	YWHAQ	P27348	scaffold	BioGrid		in case of overlap between the lists, all types are shown
ARF6	P62330	endosome related	interact with	ARRB1 ARR1	P49407	scaffold	String
EPHA8 EEK HEK3 KIAA1459	P29322	endosome related	interact with	EFNA1 EPLG1 LERK1 TNFAIP4	P20827	scaffold	String
RAPGEF1 GRF2	Q13905	endosome related	interact with	SHC1 SHC SHCA	P29353	scaffold	BioGrid,HPRD
GAPVD1 GAPEX5 KIAA1521 RAP6	Q14C86	endosome related	interact with	YWHAB	P31946	scaffold	BioGrid,HPRD
ARHGAP32 GRIT KIAA0712 RICS	A7KAX9	endosome related	interact with	GRAP	Q13588	scaffold	HPRD
RAPGEF1 GRF2	Q13905	endosome related	interact with	BCAR1 CAS CASS1 CRKAS	P56945	scaffold	HPRD
RABEP1 RAB5EP RABPT5 RABPT5A	Q15276	endosome related	interact with	YWHAG	P61981	scaffold	BioGrid,HPRD
CDK2 CDKN2	P24941	endosome related	interact with	CDKN1C KIP2	P49918	scaffold	String
LAMTOR1 C11orf59 PDRO PP7157	Q6IAA8	endosome related	interact with	LAMTOR3 MAP2K1IP1 MAPKSP1 PRO2783	Q9UHA4	scaffold + endosome related	String
STAM2 HBP	O75886	endosome related	interact with	STAM STAM1	Q92783	scaffold + endosome related	String
STAM2 HBP	O75886	endosome related	interact with	EPS15 AF1P	P42566	scaffold + endosome related	String,HPRD
RAB11FIP2 KIAA0941	Q7L804	endosome related	interact with	EPS15 AF1P	P42566	scaffold + endosome related	BioGrid
GGA2 KIAA1080	Q9UJY4	endosome related	interact with	HGS HRS	O14964	scaffold + endosome related + membrane binding	BioGrid
SNX1	Q13596	endosome related	interact with	HGS HRS	O14964	scaffold + endosome related + membrane binding	HPRD
SNX4	O95219	endosome related	interact with	SNX6	Q9UNH7	scaffold + endosome related + membrane binding	BioGrid,HPRD
APPL2 DIP13B	Q8NEU8	endosome related	interact with	APPL1 APPL DIP13A KIAA1428	Q9UKG1	scaffold + endosome related + membrane binding	String,HPRD
SNX1	Q13596	endosome related	interact with	SNX6	Q9UNH7	scaffold + endosome related + membrane binding	HPRD
NISCH IRAS KIAA0975	Q9Y2I1	endosome related	interact with	IRS1	P35568	scaffold	BioGrid
ARHGAP32 GRIT KIAA0712 RICS	A7KAX9	endosome related	interact with	PIK3R1 GRB1	P27986	scaffold	BioGrid,HPRD
ARHGAP32 GRIT KIAA0712 RICS	A7KAX9	endosome related	interact with	BCAR1 CAS CASS1 CRKAS	P56945	scaffold	HPRD
OCRL INPP5F OCRL1	Q01968	endosome related	interact with	PIK3R1 GRB1	P27986	scaffold	String
ARHGAP32 GRIT KIAA0712 RICS	A7KAX9	endosome related	interact with	NF2 SCH	P35240	scaffold	BioGrid
ARHGAP32 GRIT KIAA0712 RICS	A7KAX9	endosome related	interact with	GAB1	Q13480	scaffold	BioGrid,HPRD
ARF6	P62330	endosome related	interact with	EFNA1 EPLG1 LERK1 TNFAIP4	P20827	scaffold	String
RAB11FIP2 KIAA0941	Q7L804	endosome related	interact with	YWHAG	P61981	scaffold	BioGrid,HPRD
SH3GL1 CNSA1 SH3D2B	Q99961	endosome related	interact with	AXIN1 AXIN	O15169	scaffold	HPRD
SH3GL3 CNSA3 SH3D2C	Q99963	endosome related	interact with	HTT HD IT15	P42858	scaffold	BioGrid,HPRD
PIKFYVE KIAA0981 PIP5K3	Q9Y2I7	endosome related	interact with	PIK3R1 GRB1	P27986	scaffold	String
RAPGEF1 GRF2	Q13905	endosome related	interact with	NEDD9 CASL CASS2	Q14511	scaffold	HPRD
RABEP1 RAB5EP RABPT5 RABPT5A	Q15276	endosome related	interact with	GAP43	P17677	scaffold	HPRD
SH3GL1 CNSA1 SH3D2B	Q99961	endosome related	interact with	YWHAZ	P63104	scaffold	BioGrid
ARHGAP32 GRIT KIAA0712 RICS	A7KAX9	endosome related	interact with	NCK1 NCK	P16333	scaffold	BioGrid,HPRD
ARF6	P62330	endosome related	interact with	PIK3R1 GRB1	P27986	scaffold	String
ARHGAP32 GRIT KIAA0712 RICS	A7KAX9	endosome related	interact with	SHC2 SCK SHCB	P98077	scaffold	BioGrid
ARHGAP32 GRIT KIAA0712 RICS	A7KAX9	endosome related	interact with	DLG4 PSD95	P78352	scaffold	HPRD
NISCH IRAS KIAA0975	Q9Y2I1	endosome related	interact with	IRS2	Q9Y4H2	scaffold	BioGrid
STAM2 HBP	O75886	endosome related	interact with	SH3GL2 CNSA2 SH3D2A	Q99962	scaffold	String
NISCH IRAS KIAA0975	Q9Y2I1	endosome related	interact with	IRS4	O14654	scaffold	BioGrid,HPRD
PKN1 PAK1 PKN PRK1 PRKCL1	Q16512	endosome related	interact with	AKAP9 AKAP350 AKAP450 KIAA0803	Q99996	scaffold	BioGrid
STAM2 HBP	O75886	endosome related	interact with	SPRY2	O43597	scaffold	String
CFTR ABCC7	P13569	endosome related	interact with	PRKAR2A PKR2 PRKAR2	P13861	scaffold	HPRD
ARF6	P62330	endosome related	interact with	MAPK8IP3 JIP3 KIAA1066	Q9UPT6	scaffold	String
ARHGAP32 GRIT KIAA0712 RICS	A7KAX9	endosome related	interact with	SHC3 NSHC SHCC	Q92529	scaffold	BioGrid,HPRD
PKN1 PAK1 PKN PRK1 PRKCL1	Q16512	endosome related	interact with	TRAF2 TRAP3	Q12933	scaffold	HPRD
CDK2 CDKN2	P24941	endosome related	interact with	CCNE1 CCNE	P24864	scaffold	String,HPRD,BioGrid
FAM125A CFBP	Q96EY5	endosome related	interact with	CD2AP	Q9Y5K6	scaffold	BioGrid,HPRD
ZFYVE28 KIAA1643 LST2	Q9HCC9	endosome related	interact with	GRB2 ASH	P62993	scaffold + endosome related	String
ARHGAP32 GRIT KIAA0712 RICS	A7KAX9	endosome related	interact with	CRK	P46108	scaffold + endosome related	BioGrid,HPRD
RAPGEF1 GRF2	Q13905	endosome related	interact with	CRK	P46108	scaffold + endosome related	BioGrid,HPRD
STAM2 HBP	O75886	endosome related	interact with	HGS HRS	O14964	scaffold + endosome related + membrane binding	String,BioGrid
VPS37A HCRP1	Q8NEZ2	endosome related	interact with	HGS HRS	O14964	scaffold + endosome related + membrane binding	HPRD
WIPI1 WIPI49	Q5MNZ9	endosome related + membrane binding	interact with	SHC1 SHC SHCA	P29353	scaffold	String
WIPI1 WIPI49	Q5MNZ9	endosome related + membrane binding	interact with	PPP2R5B	Q15173	scaffold	String
SARA	O95405	membrane binding	interact with	CAV1 CAV	Q03135	scaffold + endosome related	String
GRB2 ASH	P62993	scaffold + endosome related	interact with	BLNK BASH SLP65	Q8WV28	scaffold	String
CRK	P46108	scaffold + endosome related	interact with	GRAP2 GADS GRB2L GRID	O75791	scaffold	String
CRK	P46108	scaffold + endosome related	interact with	SHB	Q15464	scaffold	BioGrid,HPRD
CRK	P46108	scaffold + endosome related	interact with	IRS4	O14654	scaffold	BioGrid,HPRD
STAM STAM1	Q92783	scaffold + endosome related	interact with	SPRY2	O43597	scaffold	String
GRB2 ASH	P62993	scaffold + endosome related	interact with	IRS1	P35568	scaffold	String
CAV1 CAV	Q03135	scaffold + endosome related	interact with	TRADD	Q15628	scaffold	String
EPS15 AF1P	P42566	scaffold + endosome related	interact with	SH3GL2 CNSA2 SH3D2A	Q99962	scaffold	String
CRK	P46108	scaffold + endosome related	interact with	GAB1	Q13480	scaffold	HPRD
EPS15 AF1P	P42566	scaffold + endosome related	interact with	GJA1 GJAL	P17302	scaffold	BioGrid
LAMTOR3 MAP2K1IP1 MAPKSP1 PRO2783	Q9UHA4	scaffold + endosome related	interact with	SUFU UNQ650/PRO1280	Q9UMX1	scaffold	HPRD
CRK	P46108	scaffold + endosome related	interact with	DOK4	Q8TEW6	scaffold	HPRD
CRK	P46108	scaffold + endosome related	interact with	IRS1	P35568	scaffold	String,HPRD
CRK	P46108	scaffold + endosome related	interact with	IRS2	Q9Y4H2	scaffold	String
STAM STAM1	Q92783	scaffold + endosome related	interact with	ARR3 ARRX CAR	P36575	scaffold	BioGrid
GRB2 ASH	P62993	scaffold + endosome related	interact with	SHC2 SCK SHCB	P98077	scaffold	String
CRK	P46108	scaffold + endosome related	interact with	PXN	P49023	scaffold	String
GRB2 ASH	P62993	scaffold + endosome related	interact with	IRS4	O14654	scaffold	String
CRK	P46108	scaffold + endosome related	interact with	FRS2	Q8WU20	scaffold	String
CRK	P46108	scaffold + endosome related	interact with	FRS3	O43559	scaffold	String
GRB2 ASH	P62993	scaffold + endosome related	interact with	LAT	O43561	scaffold	String
GRB2 ASH	P62993	scaffold + endosome related	interact with	IRS2	Q9Y4H2	scaffold	String
CRK	P46108	scaffold + endosome related	interact with	TRIP6 OIP1	Q15654	scaffold	String
STAM STAM1	Q92783	scaffold + endosome related	interact with	ARRB1 ARR1	P49407	scaffold	BioGrid
CRK	P46108	scaffold + endosome related	interact with	DAB1	O75553	scaffold	HPRD
GRB2 ASH	P62993	scaffold + endosome related	interact with	PIK3R1 GRB1	P27986	scaffold	String
CRK	P46108	scaffold + endosome related	interact with	NEDD9 CASL CASS2	Q14511	scaffold	HPRD
CRK	P46108	scaffold + endosome related	interact with	BCAR1 CAS CASS1 CRKAS	P56945	scaffold	String
GRB2 ASH	P62993	scaffold + endosome related	interact with	SHC1 SHC SHCA	P29353	scaffold	String
EPS15 AF1P	P42566	scaffold + endosome related	interact with	SPRY2	O43597	scaffold	String
GRB2 ASH	P62993	scaffold + endosome related	interact with	FRS3	O43559	scaffold	String
CAV1 CAV	Q03135	scaffold + endosome related	interact with	IRS1	P35568	scaffold	String
CRK	P46108	scaffold + endosome related	interact with	NCK1 NCK	P16333	scaffold	BioGrid,HPRD
GRB2 ASH	P62993	scaffold + endosome related	interact with	SHC3 NSHC SHCC	Q92529	scaffold	String
CRK	P46108	scaffold + endosome related	interact with	DOK2	O60496	scaffold	String
GRB2 ASH	P62993	scaffold + endosome related	interact with	NPHS1 NPHN	O60500	scaffold	String
EPS15 AF1P	P42566	scaffold + endosome related	interact with	JAG2	Q9Y219	scaffold	String
CRK	P46108	scaffold + endosome related	interact with	SHC1 SHC SHCA	P29353	scaffold	HPRD
GRB2 ASH	P62993	scaffold + endosome related	interact with	SH2B3 LNK	Q9UQQ2	scaffold	String
CRK	P46108	scaffold + endosome related	interact with	LCP2	Q13094	scaffold	String
GRB2 ASH	P62993	scaffold + endosome related	interact with	EFNA1 EPLG1 LERK1 TNFAIP4	P20827	scaffold	String
STAM STAM1	Q92783	scaffold + endosome related	interact with	SH3GL2 CNSA2 SH3D2A	Q99962	scaffold	String
GRB2 ASH	P62993	scaffold + endosome related	interact with	SPRY2	O43597	scaffold	String
GRB2 ASH	P62993	scaffold + endosome related	interact with	SH2B2 APS	O14492	scaffold	String
CRK	P46108	scaffold + endosome related	interact with	KIDINS220 ARMS KIAA1250	Q9ULH0	scaffold	String
GRB2 ASH	P62993	scaffold + endosome related	interact with	FRS2	Q8WU20	scaffold	String
GRB2 ASH	P62993	scaffold + endosome related	interact with	SOCS1 SSI1 TIP3	O15524	scaffold	String
CRK	P46108	scaffold + endosome related	interact with	PIK3R1 GRB1	P27986	scaffold	String,HPRD
GRB2 ASH	P62993	scaffold + endosome related	interact with	LCP2	Q13094	scaffold	String
EPS15 AF1P	P42566	scaffold + endosome related	interact with	GRB2 ASH	P62993	scaffold + endosome related	String
STAM STAM1	Q92783	scaffold + endosome related	interact with	EPS15 AF1P	P42566	scaffold + endosome related	String
EPS15 AF1P	P42566	scaffold + endosome related	interact with	CRK	P46108	scaffold + endosome related	BioGrid,HPRD
HGS HRS	O14964	scaffold + endosome related + membrane binding	interact with	ARRB1 ARR1	P49407	scaffold	BioGrid
HGS HRS	O14964	scaffold + endosome related + membrane binding	interact with	NF2 SCH	P35240	scaffold	BioGrid,HPRD
HGS HRS	O14964	scaffold + endosome related + membrane binding	interact with	GJA1 GJAL	P17302	scaffold	BioGrid
HGS HRS	O14964	scaffold + endosome related + membrane binding	interact with	KRT18 CYK18 PIG46	P05783	scaffold	BioGrid,HPRD
HGS HRS	O14964	scaffold + endosome related + membrane binding	interact with	SPRY2	O43597	scaffold	String
GRB14	Q14449	scaffold + endosome related + membrane binding	interact with	IRS1	P35568	scaffold	HPRD
APPL1 APPL DIP13A KIAA1428	Q9UKG1	scaffold + endosome related + membrane binding	interact with	TRAF2 TRAP3	Q12933	scaffold	BioGrid,HPRD
HGS HRS	O14964	scaffold + endosome related + membrane binding	interact with	ARR3 ARRX CAR	P36575	scaffold	BioGrid
GRB14	Q14449	scaffold + endosome related + membrane binding	interact with	SQSTM1 ORCA OSIL	Q13501	scaffold	HPRD
HGS HRS	O14964	scaffold + endosome related + membrane binding	interact with	DLG4 PSD95	P78352	scaffold	HPRD
HGS HRS	O14964	scaffold + endosome related + membrane binding	interact with	SH3GL2 CNSA2 SH3D2A	Q99962	scaffold	String
HGS HRS	O14964	scaffold + endosome related + membrane binding	interact with	PIK3R1 GRB1	P27986	scaffold	HPRD
HGS HRS	O14964	scaffold + endosome related + membrane binding	interact with	STAM STAM1	Q92783	scaffold + endosome related	String,HPRD,BioGrid
HGS HRS	O14964	scaffold + endosome related + membrane binding	interact with	EPS15 AF1P	P42566	scaffold + endosome related	String,BioGrid
HGS HRS	O14964	scaffold + endosome related + membrane binding	interact with	GRB2 ASH	P62993	scaffold + endosome related	String
GRB10 GRBIR KIAA0207	Q13322	scaffold + membrane binding	interact with	SHC1 SHC SHCA	P29353	scaffold	String
GRB10 GRBIR KIAA0207	Q13322	scaffold + membrane binding	interact with	IRS1	P35568	scaffold	BioGrid
GRB10 GRBIR KIAA0207	Q13322	scaffold + membrane binding	interact with	GRB7	Q14451	scaffold	String

## Sheet: Suppl. Table 1c
Protein-protein interactions between endosomal scaffolds and their partner proteins
Scaffold		Scaffold partner protein 1			Scaffold partner protein 2			Cross-talk between completely different pathways?
Name	UniProt	Name	UniProt	Pathway(s)	Name	UniProt	Pathway(s)
ARR3	P36575	DVL2	O14641	WNT,NOTCH	ARRB1	P49407	RTK,JAKSTAT	Yes
ARR3	P36575	ARRB1	P49407	RTK,JAKSTAT	CLTC	Q00610	RTK
ARRB1	P49407	ARRB2	P32121	RTK,JAKSTAT	CSNK2A1	P68400	WNT	Yes
ARRB1	P49407	IKBA NFKBIA	P25963	JAKSTAT	CSNK2A1	P68400	WNT	Yes
ARRB1	P49407	HCK	P08631	JAKSTAT	CSK	P41240	JAKSTAT,RTK
ARRB1	P49407	ADRBK1	P25098	JAKSTAT	CCR5	P51681	JAKSTAT
ARRB1	P49407	DVL1	O14640	WNT,NOTCH	CSNK2A1	P68400	WNT
ARRB1	P49407	ADRBK1	P25098	JAKSTAT	MAPK3	P27361	RTK,JAKSTAT,TGF
ARRB1	P49407	C-FGR FGR	P09769	JAKSTAT	CSK	P41240	JAKSTAT,RTK
ARRB1	P49407	CCR5	P51681	JAKSTAT	CCL14	Q16627	JAKSTAT
ARRB1	P49407	JAK1	P23458	JAKSTAT	CCR5	P51681	JAKSTAT
ARRB1	P49407	ARRB2	P32121	RTK,JAKSTAT	MAPK10	P53779	RTK,WNT
ARRB2	P32121	DVL2	O14641	WNT,NOTCH	AP2M1	Q96CW1	RTK	Yes
ARRB2	P32121	IKBA NFKBIA	P25963	JAKSTAT	CSNK2A1	P68400	WNT	Yes
ARRB2	P32121	DVL2	O14641	WNT,NOTCH	ARRB1	P49407	RTK,JAKSTAT	Yes
ARRB2	P32121	CSNK2A2	P19784	WNT	MAPK14	Q16539	RTK	Yes
ARRB2	P32121	RAF1	P04049	RTK,JAKSTAT	MAPK1	P28482	RTK,JAKSTAT,TGF
ARRB2	P32121	DVL2	O14641	WNT,NOTCH	FZD4 GPCR	Q9ULV1	WNT
ARRB2	P32121	GLI1 TGLI1	P08151	Hedgehog	SUFU	Q9UMX1	Hedgehog
ARRB2	P32121	MAPK3	P27361	RTK,JAKSTAT,TGF	MAPK14	Q16539	RTK
ARRB2	P32121	MAPK1	P28482	RTK,JAKSTAT,TGF	ARRB1	P49407	RTK,JAKSTAT
ARRB2	P32121	MAP2K4	P45985	RTK	MAPK10	P53779	RTK,WNT
ARRB2	P32121	RAF1	P04049	RTK,JAKSTAT	MAPK3	P27361	RTK,JAKSTAT,TGF
ARRB2	P32121	MAPK3	P27361	RTK,JAKSTAT,TGF	ARRB1	P49407	RTK,JAKSTAT
ARRB2	P32121	ARRB1	P49407	RTK,JAKSTAT	CLTC	Q00610	RTK
ARRB2	P32121	IKBA NFKBIA	P25963	JAKSTAT	ARRB1	P49407	RTK,JAKSTAT
ARRB2	P32121	MAPK1	P28482	RTK,JAKSTAT,TGF	MAPK14	Q16539	RTK
ARRB2	P32121	MAP2K4	P45985	RTK	MAPK14	Q16539	RTK
ARRB2	P32121	RAF1	P04049	RTK,JAKSTAT	MAP3K5	Q99683	RTK
AXIN1	O15169	CTNNB	P35222	NOTCH,WNT	GSK3B	P49841	NOTCH,JAKSTAT,WNT,RTK,Hedgehog
AXIN1	O15169	CTNNB	P35222	NOTCH,WNT	SMAD2	Q15796	TGF,WNT
AXIN1	O15169	CSNK1E	P49674	WNT,Hedgehog	DVL1	O14640	NOTCH,WNT
AXIN1	O15169	KIAA0243	Q92574	RTK	TSC2	P49815	RTK
AXIN1	O15169	TSC2	P49815	RTK	SMAD2	Q15796	TGF,WNT	Yes
AXIN1	O15169	TSC2	P49815	RTK	PPP2CA	P67775	TGF,WNT	Yes
AXIN1	O15169	CTNNB	P35222	NOTCH,WNT	CSNK1A1	P48729	WNT,Hedgehog
AXIN1	O15169	DVL1	O14640	NOTCH,WNT	SMAD2	Q15796	TGF,WNT
AXIN1	O15169	CTNNB	P35222	NOTCH,WNT	DVL3	Q92997	NOTCH,WNT
AXIN1	O15169	TSC2	P49815	RTK	GSK3B	P49841	NOTCH,JAKSTAT,WNT,RTK,Hedgehog
AXIN1	O15169	BTRC	Q9Y297	NOTCH,WNT,Hedgehog	CTNNB	P35222	NOTCH,WNT
AXIN1	O15169	PPP2CA	P67775	TGF,WNT	PPP2R5B	Q15173	WNT
AXIN1	O15169	PIAS1	O75925	NOTCH,JAKSTAT	SMAD7	O15105	TGF	Yes
AXIN1	O15169	DVL1	O14640	NOTCH,WNT	SMAD7	O15105	TGF	Yes
AXIN1	O15169	LRP6	O75581	WNT	GSK3B	P49841	NOTCH,JAKSTAT,WNT,RTK,Hedgehog
AXIN1	O15169	PPP2R5A	Q15172	WNT	CSNK1A1	P48729	WNT,Hedgehog
AXIN1	O15169	PPP2CA	P67775	TGF,WNT	DVL3	Q92997	NOTCH,WNT
AXIN1	O15169	CSNK1E	P49674	WNT,Hedgehog	DVL3	Q92997	NOTCH,WNT
AXIN1	O15169	CTNNB	P35222	NOTCH,WNT	DVL1	O14640	NOTCH,WNT
AXIN1	O15169	CTNNB	P35222	NOTCH,WNT	SMAD7	O15105	TGF	Yes
AXIN1	O15169	CSNK1E	P49674	WNT,Hedgehog	DVL2	O14641	NOTCH,WNT
AXIN1	O15169	DVL1	O14640	NOTCH,WNT	DVL3	Q92997	NOTCH,WNT
BCAR1	P56945	CBL	P22681	NOTCH,RTK,JAKSTAT	FYN	P06241	NOTCH
BCAR1	P56945	PKCA	P17252	NOTCH,WNT,RTK	CBL	P22681	NOTCH,RTK,JAKSTAT
BCAR1	P56945	SYK	P43405	NOTCH	FYN	P06241	NOTCH
BCAR1	P56945	PTP2C	Q06124	NOTCH,RTK,JAKSTAT	FYN	P06241	NOTCH
BCAR1	P56945	SRC	P12931	RTK	PRKCD	Q05655	NOTCH,JAKSTAT	Yes
BCAR1	P56945	LCK	P06239	NOTCH	FAK2	Q14289	NOTCH,JAKSTAT
BCAR1	P56945	LAR	P10586	RTK	FYN	P06241	NOTCH	Yes
BCAR1	P56945	JNK1	P45983	NOTCH,WNT,RTK,JAKSTAT	RPS6KB1	P23443	TGF,RTK
BCAR1	P56945	CD18	P05107	NOTCH	FAK2	Q14289	NOTCH,JAKSTAT
BCAR1	P56945	PRKCQ	Q04759	NOTCH	FYN	P06241	NOTCH
BCAR1	P56945	FAK2	Q14289	NOTCH,JAKSTAT	FYN	P06241	NOTCH
BCAR1	P56945	PKCE	Q02156	NOTCH	SRC	P12931	RTK	Yes
BCAR1	P56945	SRC	P12931	RTK	PKCA	P17252	NOTCH,WNT,RTK
BCAR1	P56945	PRKCD	Q05655	NOTCH,JAKSTAT	PIK3CA	P42336	NOTCH,RTK,JAKSTAT
BCAR1	P56945	YWHAZ	P63104	NOTCH	PRKCD	Q05655	NOTCH,JAKSTAT
BCAR1	P56945	CD18	P05107	NOTCH	PRKCD	Q05655	NOTCH,JAKSTAT
BCAR1	P56945	YWHAZ	P63104	NOTCH	ABL	P00519	NOTCH,RTK
BCAR1	P56945	YWHAZ	P63104	NOTCH	PKCA	P17252	NOTCH,WNT,RTK
BCAR1	P56945	EGFR	P00533	RTK,JAKSTAT	PTP2C	Q06124	NOTCH,RTK,JAKSTAT
BCAR1	P56945	SYK	P43405	NOTCH	LCK	P06239	NOTCH
BCAR1	P56945	GRF2	Q13905	NOTCH,RTK	OK/SW-cl.11	P61224	NOTCH,RTK,JAKSTAT
BCAR1	P56945	EGFR	P00533	RTK,JAKSTAT	FAK2	Q14289	NOTCH,JAKSTAT
BCAR1	P56945	PTP2C	Q06124	NOTCH,RTK,JAKSTAT	PKCA	P17252	NOTCH,WNT,RTK
BCAR1	P56945	LCK	P06239	NOTCH	PIK3CA	P42336	NOTCH,RTK,JAKSTAT
BCAR1	P56945	EGFR	P00533	RTK,JAKSTAT	VAV3	Q9UKW4	NOTCH,JAKSTAT
BCAR1	P56945	PKCA	P17252	NOTCH,WNT,RTK	LCK	P06239	NOTCH
BCAR1	P56945	PTP2C	Q06124	NOTCH,RTK,JAKSTAT	FAK2	Q14289	NOTCH,JAKSTAT
BCAR1	P56945	CBL	P22681	NOTCH,RTK,JAKSTAT	ABL	P00519	NOTCH,RTK
BCAR1	P56945	EGFR	P00533	RTK,JAKSTAT	PKCA	P17252	NOTCH,WNT,RTK
BCAR1	P56945	EGFR	P00533	RTK,JAKSTAT	SRC	P12931	RTK
BCAR1	P56945	SYK	P43405	NOTCH	SRC	P12931	RTK	Yes
BCAR1	P56945	CSF1R	P07333	JAKSTAT	CBL	P22681	NOTCH,RTK,JAKSTAT
BCAR1	P56945	SRC	P12931	RTK	FAK2	Q14289	NOTCH,JAKSTAT	Yes
BCAR1	P56945	SRC	P12931	RTK	ABL	P00519	NOTCH,RTK
BCAR1	P56945	CBL	P22681	NOTCH,RTK,JAKSTAT	CRKL	P46109	NOTCH,RTK,JAKSTAT
BCAR1	P56945	PRKCD	Q05655	NOTCH,JAKSTAT	FYN	P06241	NOTCH
BCAR1	P56945	FYN	P06241	NOTCH	CASP3	P42574	NOTCH,RTK
BCAR1	P56945	YWHAZ	P63104	NOTCH	CBL	P22681	NOTCH,RTK,JAKSTAT
BCAR1	P56945	EGFR	P00533	RTK,JAKSTAT	CBL	P22681	NOTCH,RTK,JAKSTAT
BCAR1	P56945	PTP2C	Q06124	NOTCH,RTK,JAKSTAT	CRKL	P46109	NOTCH,RTK,JAKSTAT
BCAR1	P56945	YWHAZ	P63104	NOTCH	EGFR	P00533	RTK,JAKSTAT	Yes
BCAR1	P56945	PRKCQ	Q04759	NOTCH	LCK	P06239	NOTCH
BCAR1	P56945	CBL	P22681	NOTCH,RTK,JAKSTAT	LCK	P06239	NOTCH
BCAR1	P56945	LCK	P06239	NOTCH	PRKCD	Q05655	NOTCH,JAKSTAT
BCAR1	P56945	PKCL	P24723	NOTCH	FYN	P06241	NOTCH
BCAR1	P56945	PTP2C	Q06124	NOTCH,RTK,JAKSTAT	LCK	P06239	NOTCH
BCAR1	P56945	EGFR	P00533	RTK,JAKSTAT	PRKCD	Q05655	NOTCH,JAKSTAT
BCAR1	P56945	CBL	P22681	NOTCH,RTK,JAKSTAT	FAK2	Q14289	NOTCH,JAKSTAT
BCAR1	P56945	CD18	P05107	NOTCH	SYK	P43405	NOTCH
BCAR1	P56945	SYK	P43405	NOTCH	PKCA	P17252	NOTCH,WNT,RTK
BCAR1	P56945	CD18	P05107	NOTCH	CD11B	P11215	NOTCH
BCAR1	P56945	GRF2	Q13905	NOTCH,RTK	CRKL	P46109	NOTCH,RTK,JAKSTAT
BCAR1	P56945	PKCL	P24723	NOTCH	CD18	P05107	NOTCH
BCAR1	P56945	RPS6KB1	P23443	TGF,RTK	PIK3CA	P42336	NOTCH,RTK,JAKSTAT
BCAR1	P56945	SRC	P12931	RTK	PTP2C	Q06124	NOTCH,RTK,JAKSTAT
BCAR1	P56945	SYK	P43405	NOTCH	CRKL	P46109	NOTCH,RTK,JAKSTAT
BCAR1	P56945	HCK	P08631	JAKSTAT	ABL	P00519	NOTCH,RTK	Yes
BCAR1	P56945	SYK	P43405	NOTCH	FAK2	Q14289	NOTCH,JAKSTAT
BCAR1	P56945	HCK	P08631	JAKSTAT	CBL	P22681	NOTCH,RTK,JAKSTAT
BCAR1	P56945	CSF1R	P07333	JAKSTAT	FYN	P06241	NOTCH	Yes
BCAR1	P56945	PRKCQ	Q04759	NOTCH	CASP3	P42574	NOTCH,RTK
BCAR1	P56945	GRF2	Q13905	NOTCH,RTK	HCK	P08631	JAKSTAT	Yes
BCAR1	P56945	SYK	P43405	NOTCH	CBL	P22681	NOTCH,RTK,JAKSTAT
BCAR1	P56945	YWHAZ	P63104	NOTCH	JNK1	P45983	NOTCH,WNT,RTK,JAKSTAT
BCAR1	P56945	SRC	P12931	RTK	CBL	P22681	NOTCH,RTK,JAKSTAT
BCAR1	P56945	PTP2C	Q06124	NOTCH,RTK,JAKSTAT	CBL	P22681	NOTCH,RTK,JAKSTAT
BCAR1	P56945	PKCL	P24723	NOTCH	PTP2C	Q06124	NOTCH,RTK,JAKSTAT
BCAR1	P56945	PKCL	P24723	NOTCH	SRC	P12931	RTK	Yes
BCAR1	P56945	LAR	P10586	RTK	LCK	P06239	NOTCH	Yes
BCAR1	P56945	EGFR	P00533	RTK,JAKSTAT	GRB4	O43639	RTK
BCAR1	P56945	PKCE	Q02156	NOTCH	FYN	P06241	NOTCH
BCAR1	P56945	CRKL	P46109	NOTCH,RTK,JAKSTAT	ABL	P00519	NOTCH,RTK
BCAR1	P56945	CD18	P05107	NOTCH	PKCA	P17252	NOTCH,WNT,RTK
BCAR1	P56945	PRKCD	Q05655	NOTCH,JAKSTAT	FAK2	Q14289	NOTCH,JAKSTAT
BLNK	Q8WV28	VAV	P15498	NOTCH,JAKSTAT	FYN	P06241	NOTCH
BLNK	Q8WV28	EMT	Q08881	NOTCH,JAKSTAT	FYN	P06241	NOTCH
BLNK	Q8WV28	VAV	P15498	NOTCH,JAKSTAT	SRK	P43403	NOTCH
BLNK	Q8WV28	SYK	P43405	NOTCH	HPK1	Q92918	RTK	Yes
BLNK	Q8WV28	HPK1	Q92918	RTK	CRKL	P46109	NOTCH,RTK,JAKSTAT
BLNK	Q8WV28	SRK	P43403	NOTCH	FYN	P06241	NOTCH
BLNK	Q8WV28	SYK	P43405	NOTCH	CRKL	P46109	NOTCH,RTK,JAKSTAT
BLNK	Q8WV28	VAV	P15498	NOTCH,JAKSTAT	SYK	P43405	NOTCH
BLNK	Q8WV28	FGR	P09769	JAKSTAT	SYK	P43405	NOTCH	Yes
BLNK	Q8WV28	SYK	P43405	NOTCH	FYN	P06241	NOTCH
CAV1	Q03135	NGFR	P08138	JAKSTAT	TRAF2	Q12933	RTK	Yes
CAV1	Q03135	TRAF2	Q12933	RTK	SMURF2	Q9HAU4	TGF	Yes
CAV1	Q03135	PTPN1	P18031	RTK	CSNK2A1	P68400	WNT	Yes
CAV1	Q03135	PTPN6	P29350	JAKSTAT	TRAF6	Q9Y4K3	RTK	Yes
CAV1	Q03135	NGFR	P08138	JAKSTAT	TRAF6	Q9Y4K3	RTK	Yes
CAV1	Q03135	WASL	O00401	JAKSTAT	ABL1	P00519	RTK	Yes
CAV1	Q03135	CD40	P25942	JAKSTAT	TRAF2	Q12933	RTK	Yes
CAV1	Q03135	CSNK2A2	P19784	WNT	SMURF1	Q9HCE7	TGF	Yes
CAV1	Q03135	NTRK1	P04629	RTK	NGFR	P08138	JAKSTAT	Yes
CAV1	Q03135	INSR	P06213	RTK	PTPN6	P29350	JAKSTAT	Yes
CAV1	Q03135	SRC	P12931	RTK	KDR	P35968	JAKSTAT	Yes
CAV1	Q03135	IRS1	P35568	RTK	CSNK2A1	P68400	WNT	Yes
CAV1	Q03135	PTPN1	P18031	RTK	CSNK2A2	P19784	WNT	Yes
CAV1	Q03135	TNFR1B TNFR2 TNFRSF1B	P20333	JAKSTAT	TRAF2	Q12933	RTK	Yes
CAV1	Q03135	SRC	P12931	RTK	ADRBK1	P25098	JAKSTAT	Yes
CAV1	Q03135	SRC	P12931	RTK	PTPN6	P29350	JAKSTAT	Yes
CAV1	Q03135	CD40	P25942	JAKSTAT	TRAF6	Q9Y4K3	RTK	Yes
CAV1	Q03135	ABL1	P00519	RTK	PTPN6	P29350	JAKSTAT	Yes
CAV1	Q03135	SRC	P12931	RTK	CSK	P41240	JAKSTAT,RTK
CAV1	Q03135	ABL1	P00519	RTK	NTRK1	P04629	RTK
CAV1	Q03135	TNFRSF1A	P19438	RTK,JAKSTAT	MAPK1	P28482	RTK,JAKSTAT,TGF
CAV1	Q03135	MAPK3	P27361	RTK,JAKSTAT,TGF	TSC2	P49815	RTK
CAV1	Q03135	SMAD7	O15105	TGF	SMURF1	Q9HCE7	TGF
CAV1	Q03135	NTRK1	P04629	RTK	MAPK3	P27361	RTK,JAKSTAT,TGF
CAV1	Q03135	PRKACA	P17612	RTK,JAKSTAT,WNT,Hedgehog	ADRBK1	P25098	JAKSTAT
CAV1	Q03135	INSR	P06213	RTK	SRC	P12931	RTK
CAV1	Q03135	SRC	P12931	RTK	PTPN11	Q06124	JAKSTAT,RTK
CAV1	Q03135	INSR	P06213	RTK	PTPRF	P10586	RTK
CAV1	Q03135	PTPN6	P29350	JAKSTAT	PTPN11	Q06124	JAKSTAT,RTK
CAV1	Q03135	ERBB2	P04626	RTK	SOS1	Q07889	RTK,JAKSTAT
CAV1	Q03135	EGFR	P00533	RTK,JAKSTAT	ADRBK1	P25098	JAKSTAT
CAV1	Q03135	SMAD7	O15105	TGF	SMURF2	Q9HAU4	TGF
CAV1	Q03135	IRS1	P35568	RTK	PTPN11	Q06124	JAKSTAT,RTK
CAV1	Q03135	INSR	P06213	RTK	PTPN11	Q06124	JAKSTAT,RTK
CAV1	Q03135	SRC	P12931	RTK	TRAF6	Q9Y4K3	RTK
CAV1	Q03135	PRKACA	P17612	RTK,JAKSTAT,WNT,Hedgehog	ARHA RHOA	P61586	JAKSTAT,WNT,TGF
CAV1	Q03135	PTPN6	P29350	JAKSTAT	KDR	P35968	JAKSTAT
CAV1	Q03135	KDR	P35968	JAKSTAT	PTPN11	Q06124	JAKSTAT,RTK
CAV1	Q03135	HRAS KRAS N-RAS	P01112	RTK,JAKSTAT	INSR	P06213	RTK
CAV1	Q03135	PDGFRA	P16234	RTK,JAKSTAT	PTPN11	Q06124	JAKSTAT,RTK
CAV1	Q03135	INSR	P06213	RTK	CSK	P41240	JAKSTAT,RTK
CAV1	Q03135	NTRK1	P04629	RTK	PTPN1	P18031	RTK
CAV1	Q03135	EGFR	P00533	RTK,JAKSTAT	EGF	P01133	RTK,JAKSTAT
CAV1	Q03135	PTPN1	P18031	RTK	IRS1	P35568	RTK
CAV1	Q03135	EGFR	P00533	RTK,JAKSTAT	SRC	P12931	RTK
CAV1	Q03135	PTPN6	P29350	JAKSTAT	SOS1	Q07889	RTK,JAKSTAT
CAV1	Q03135	EGFR	P00533	RTK,JAKSTAT	PRKACA	P17612	RTK,JAKSTAT,WNT,Hedgehog
CAV1	Q03135	ABL1	P00519	RTK	SRC	P12931	RTK
CAV1	Q03135	EGFR	P00533	RTK,JAKSTAT	PTPN1	P18031	RTK
CAV1	Q03135	EGF	P01133	RTK,JAKSTAT	ERBB2	P04626	RTK
CAV1	Q03135	ABL1	P00519	RTK	TRAF6	Q9Y4K3	RTK
CAV1	Q03135	INSR	P06213	RTK	MAPK3	P27361	RTK,JAKSTAT,TGF
CAV1	Q03135	TNFRSF1A	P19438	RTK,JAKSTAT	PTPN11	Q06124	JAKSTAT,RTK
CAV1	Q03135	NGFR	P08138	JAKSTAT	MAPK1	P28482	RTK,JAKSTAT,TGF
CAV1	Q03135	NGFR	P08138	JAKSTAT	MAPK3	P27361	RTK,JAKSTAT,TGF
CAV1	Q03135	NTRK1	P04629	RTK	IRS1	P35568	RTK
CAV1	Q03135	PTPN1	P18031	RTK	MAPK1	P28482	RTK,JAKSTAT,TGF
CAV1	Q03135	PTPN11	Q06124	JAKSTAT,RTK	SOS1	Q07889	RTK,JAKSTAT
CAV1	Q03135	EGFR	P00533	RTK,JAKSTAT	SOS1	Q07889	RTK,JAKSTAT
CAV1	Q03135	EGFR	P00533	RTK,JAKSTAT	MAPK1	P28482	RTK,JAKSTAT,TGF
CAV1	Q03135	MAPK1	P28482	RTK,JAKSTAT,TGF	IRS1	P35568	RTK
CAV1	Q03135	INS	P01308	RTK	INSR	P06213	RTK
CAV1	Q03135	MAPK1	P28482	RTK,JAKSTAT,TGF	SOS1	Q07889	RTK,JAKSTAT
CAV1	Q03135	HRAS KRAS N-RAS	P01112	RTK,JAKSTAT	SRC	P12931	RTK
CAV1	Q03135	EGFR	P00533	RTK,JAKSTAT	PTPN11	Q06124	JAKSTAT,RTK
CAV1	Q03135	TNFRSF1A	P19438	RTK,JAKSTAT	TRAF2	Q12933	RTK
CAV1	Q03135	ERBB2	P04626	RTK	SRC	P12931	RTK
CAV1	Q03135	SRC	P12931	RTK	PTPN1	P18031	RTK
CAV1	Q03135	ADRBK1	P25098	JAKSTAT	MAPK3	P27361	RTK,JAKSTAT,TGF
CAV1	Q03135	SRC	P12931	RTK	PRKACA	P17612	RTK,JAKSTAT,WNT,Hedgehog
CAV1	Q03135	EGF	P01133	RTK,JAKSTAT	ADRBK1	P25098	JAKSTAT
CAV1	Q03135	NTRK1	P04629	RTK	PTPN11	Q06124	JAKSTAT,RTK
CAV1	Q03135	ARHA RHOA	P61586	JAKSTAT,WNT,TGF	SMURF1	Q9HCE7	TGF
CAV1	Q03135	INSR	P06213	RTK	PTPN1	P18031	RTK
CAV1	Q03135	INSR	P06213	RTK	IRS1	P35568	RTK
CAV1	Q03135	ERBB2	P04626	RTK	PTPN11	Q06124	JAKSTAT,RTK
CAV1	Q03135	PRKACA	P17612	RTK,JAKSTAT,WNT,Hedgehog	CSK	P41240	JAKSTAT,RTK
CAV1	Q03135	MAPK1	P28482	RTK,JAKSTAT,TGF	TSC2	P49815	RTK
CAV1	Q03135	HRAS KRAS N-RAS	P01112	RTK,JAKSTAT	SOS1	Q07889	RTK,JAKSTAT
CAV1	Q03135	TRAF2	Q12933	RTK	TRAF6	Q9Y4K3	RTK
CAV1	Q03135	MAPK3	P27361	RTK,JAKSTAT,TGF	PTPN11	Q06124	JAKSTAT,RTK
CAV1	Q03135	EGFR	P00533	RTK,JAKSTAT	PTPN6	P29350	JAKSTAT
CAV1	Q03135	EGFR	P00533	RTK,JAKSTAT	ERBB2	P04626	RTK
CAV1	Q03135	TNFRSF1A	P19438	RTK,JAKSTAT	PTPN6	P29350	JAKSTAT
CAV1	Q03135	PTPRF	P10586	RTK	IRS1	P35568	RTK
CCNE1	P24864	RB2	Q08999	TGF	HDAC1	Q13547	NOTCH	Yes
CCNE1	P24864	RB2	Q08999	TGF	E2F4	Q16254	TGF
CCNE1	P24864	CUL1	Q13616	NOTCH,TGF,WNT	FBW7	Q969H0	NOTCH
CCNE1	P24864	BRCA1	P38398	NOTCH	E2F4	Q16254	TGF	Yes
CCNE1	P24864	BRCA1	P38398	NOTCH	HDAC1	Q13547	NOTCH
CCNE1	P24864	RBX1	P62877	NOTCH,TGF,WNT	CUL3	Q13618	NOTCH
CCNE1	P24864	RBX1	P62877	NOTCH,TGF,WNT	CUL1	Q13616	NOTCH,TGF,WNT
CCNE1	P24864	PARK2	O60260	NOTCH	FBW7	Q969H0	NOTCH
CCNE1	P24864	CCND3	P30281	WNT,JAKSTAT	CDKN1B	P46527	RTK	Yes
CCNE1	P24864	RB2	Q08999	TGF	CCND3	P30281	WNT,JAKSTAT	Yes
CCNE1	P24864	RBL1	P28749	TGF	HDAC1	Q13547	NOTCH	Yes
CCNE1	P24864	RBL1	P28749	TGF	E2F4	Q16254	TGF
CCNE1	P24864	IL2RA	P01589	JAKSTAT	STAT5B	P51692	RTK,JAKSTAT
CD19	P15391	VAV	P15498	NOTCH,JAKSTAT	SYK	P43405	NOTCH
CD19	P15391	SYK	P43405	NOTCH	VAV2	P52735	NOTCH,JAKSTAT
CD19	P15391	PIK3R2	O00459	NOTCH,RTK,JAKSTAT	FYN	P06241	NOTCH
CD19	P15391	VAV2	P52735	NOTCH,JAKSTAT	CBL	P22681	NOTCH,RTK,JAKSTAT
CD19	P15391	SYK	P43405	NOTCH	FYN	P06241	NOTCH
CD19	P15391	VAV	P15498	NOTCH,JAKSTAT	FYN	P06241	NOTCH
CD19	P15391	SYK	P43405	NOTCH	CBL	P22681	NOTCH,RTK,JAKSTAT
CD19	P15391	PIK3R2	O00459	NOTCH,RTK,JAKSTAT	SOS1	Q07889	NOTCH,RTK,JAKSTAT
CD19	P15391	CBL	P22681	NOTCH,RTK,JAKSTAT	FYN	P06241	NOTCH
CD19	P15391	PIK3R2	O00459	NOTCH,RTK,JAKSTAT	CBL	P22681	NOTCH,RTK,JAKSTAT
CD19	P15391	CBL	P22681	NOTCH,RTK,JAKSTAT	ABL	P00519	NOTCH,RTK
CD19	P15391	SYK	P43405	NOTCH	PIK3R2	O00459	NOTCH,RTK,JAKSTAT
CD19	P15391	VAV	P15498	NOTCH,JAKSTAT	CBL	P22681	NOTCH,RTK,JAKSTAT
CD19	P15391	SOS1	Q07889	NOTCH,RTK,JAKSTAT	FYN	P06241	NOTCH
CD2AP	Q9Y5K6	SRC	P12931	RTK	CBL	P22681	NOTCH,RTK,JAKSTAT
CD2AP	Q9Y5K6	SOS1	Q07889	NOTCH,RTK,JAKSTAT	FYN	P06241	NOTCH
CD2AP	Q9Y5K6	HCK	P08631	JAKSTAT	CBL	P22681	NOTCH,RTK,JAKSTAT
CD2AP	Q9Y5K6	SRC	P12931	RTK	FAK2	Q14289	NOTCH,JAKSTAT	Yes
CD2AP	Q9Y5K6	CBL	P22681	NOTCH,RTK,JAKSTAT	FAK2	Q14289	NOTCH,JAKSTAT
CD2AP	Q9Y5K6	HCK	P08631	JAKSTAT	SOS1	Q07889	NOTCH,RTK,JAKSTAT
CD2AP	Q9Y5K6	FLT	P17948	JAKSTAT	FYN	P06241	NOTCH	Yes
CD2AP	Q9Y5K6	FLT	P17948	JAKSTAT	FAK2	Q14289	NOTCH,JAKSTAT
CD2AP	Q9Y5K6	FAK2	Q14289	NOTCH,JAKSTAT	FYN	P06241	NOTCH
CD2AP	Q9Y5K6	CBL	P22681	NOTCH,RTK,JAKSTAT	FYN	P06241	NOTCH
CDKN1C	P49918	CCND1	P24385	WNT,JAKSTAT	RBL1	P28749	TGF	Yes
CNKSR1	Q969H4	RAF	P04049	NOTCH,RTK,JAKSTAT	MAP2K2	P36507	NOTCH,RTK
CNKSR1	Q969H4	RAF	P04049	NOTCH,RTK,JAKSTAT	KRS1	Q13188	RTK
CRK	P46108	CRKL	P46109	NOTCH,RTK,JAKSTAT	STAT5B	P51692	RTK,JAKSTAT
CRK	P46108	JNKK1	P45985	RTK	JNK1	P45983	NOTCH,WNT,RTK,JAKSTAT
CRK	P46108	MAP3K7	O43318	WNT,RTK	HPK1	Q92918	RTK
CRK	P46108	EGFR	P00533	RTK,JAKSTAT	PIK3R2	O00459	NOTCH,RTK,JAKSTAT
CRK	P46108	KREV1	P62834	NOTCH,RTK,JAKSTAT	BRAF	P15056	NOTCH,RTK,JAKSTAT
CRK	P46108	SOS1	Q07889	NOTCH,RTK,JAKSTAT	ERBB3	P21860	RTK
CRK	P46108	SOS1	Q07889	NOTCH,RTK,JAKSTAT	FYN	P06241	NOTCH
CRK	P46108	YWHAB	P31946	NOTCH,RTK	PRKCD	Q05655	NOTCH,JAKSTAT
CRK	P46108	GRF2	Q13905	NOTCH,RTK	OK/SW-cl.11	P61224	NOTCH,RTK,JAKSTAT
CRK	P46108	ERK1	P27361	NOTCH,TGF,RTK,JAKSTAT	PRKCD	Q05655	NOTCH,JAKSTAT
CRK	P46108	HPK1	Q92918	RTK	CRKL	P46109	NOTCH,RTK,JAKSTAT
CRK	P46108	PRKCD	Q05655	NOTCH,JAKSTAT	FAK2	Q14289	NOTCH,JAKSTAT
CRK	P46108	GRIN2D	O15399	NOTCH	PKCG	P05129	NOTCH,WNT,RTK
CRK	P46108	PRKCQ	Q04759	NOTCH	VAV	P15498	NOTCH,JAKSTAT
CRK	P46108	PIK3R2	O00459	NOTCH,RTK,JAKSTAT	ERBB3	P21860	RTK
CRK	P46108	SRC	P12931	RTK	PRKCD	Q05655	NOTCH,JAKSTAT	Yes
CRK	P46108	VAV	P15498	NOTCH,JAKSTAT	EGFR	P00533	RTK,JAKSTAT
CRK	P46108	INSR	P06213	RTK	STAT5B	P51692	RTK,JAKSTAT
CRK	P46108	PKCE	Q02156	NOTCH	BRAF	P15056	NOTCH,RTK,JAKSTAT
CRK	P46108	PRKCQ	Q04759	NOTCH	FYN	P06241	NOTCH
CRK	P46108	INSR	P06213	RTK	ERK1	P27361	NOTCH,TGF,RTK,JAKSTAT
CRK	P46108	KIT	P10721	JAKSTAT	PKCA	P17252	NOTCH,WNT,RTK	Yes
CRK	P46108	CD18	P05107	NOTCH	CD11B	P11215	NOTCH
CRK	P46108	KIT	P10721	JAKSTAT	FYN	P06241	NOTCH	Yes
CRK	P46108	SRK	P43403	NOTCH	ABL	P00519	NOTCH,RTK
CRK	P46108	KIT	P10721	JAKSTAT	PIK3CG	P48736	NOTCH,RTK,JAKSTAT
CRK	P46108	CBL	P22681	NOTCH,RTK,JAKSTAT	ABL	P00519	NOTCH,RTK
CRK	P46108	EGFR	P00533	RTK,JAKSTAT	CBL	P22681	NOTCH,RTK,JAKSTAT
CRK	P46108	MTC	P04629	NOTCH,RTK	ARMS	Q9ULH0	NOTCH
CRK	P46108	KIT	P10721	JAKSTAT	STAT5B	P51692	RTK,JAKSTAT
CRK	P46108	MTC	P04629	NOTCH,RTK	ABL	P00519	NOTCH,RTK
CRK	P46108	SRK	P43403	NOTCH	SOS1	Q07889	NOTCH,RTK,JAKSTAT
CRK	P46108	YWHAB	P31946	NOTCH,RTK	BRAF	P15056	NOTCH,RTK,JAKSTAT
CRK	P46108	CRKL	P46109	NOTCH,RTK,JAKSTAT	ABL	P00519	NOTCH,RTK
CRK	P46108	FLK1	P35968	JAKSTAT	FLT	P17948	JAKSTAT
CRK	P46108	FLK1	P35968	JAKSTAT	SRC	P12931	RTK	Yes
CRK	P46108	PRKCD	Q05655	NOTCH,JAKSTAT	PIK3C1	P42338	NOTCH,RTK,JAKSTAT
CRK	P46108	KIT	P10721	JAKSTAT	SRC	P12931	RTK	Yes
CRK	P46108	FLK1	P35968	JAKSTAT	VEGFC	P49767	JAKSTAT
CRK	P46108	FLK1	P35968	JAKSTAT	FIGF	O43915	JAKSTAT
CRK	P46108	PKCL	P24723	NOTCH	SRC	P12931	RTK	Yes
CRK	P46108	HPK1	Q92918	RTK	ABL	P00519	NOTCH,RTK
CRK	P46108	CBL3	Q9ULV8	NOTCH,RTK,JAKSTAT	EGFR	P00533	RTK,JAKSTAT
CRK	P46108	SRK	P43403	NOTCH	CBL	P22681	NOTCH,RTK,JAKSTAT
CRK	P46108	GRIN2D	O15399	NOTCH	ABL	P00519	NOTCH,RTK
CRK	P46108	INSR	P06213	RTK	CBL	P22681	NOTCH,RTK,JAKSTAT
CRK	P46108	PIK3R2	O00459	NOTCH,RTK,JAKSTAT	CRKL	P46109	NOTCH,RTK,JAKSTAT
CRK	P46108	CBL	P22681	NOTCH,RTK,JAKSTAT	FAK2	Q14289	NOTCH,JAKSTAT
CRK	P46108	GHR	P10912	JAKSTAT	STAT5B	P51692	RTK,JAKSTAT
CRK	P46108	EGFR	P00533	RTK,JAKSTAT	ERBB4	Q15303	RTK,JAKSTAT
CRK	P46108	INSR	P06213	RTK	SRC	P12931	RTK
CRK	P46108	VAV	P15498	NOTCH,JAKSTAT	SRK	P43403	NOTCH
CRK	P46108	ERK1	P27361	NOTCH,TGF,RTK,JAKSTAT	RPS6KB1	P23443	TGF,RTK
CRK	P46108	PKCE	Q02156	NOTCH	SRC	P12931	RTK	Yes
CRK	P46108	PIK3R2	O00459	NOTCH,RTK,JAKSTAT	CBL	P22681	NOTCH,RTK,JAKSTAT
CRK	P46108	VAV	P15498	NOTCH,JAKSTAT	CBL	P22681	NOTCH,RTK,JAKSTAT
CRK	P46108	SRC	P12931	RTK	CBL	P22681	NOTCH,RTK,JAKSTAT
CRK	P46108	VAV	P15498	NOTCH,JAKSTAT	FAK2	Q14289	NOTCH,JAKSTAT
CRK	P46108	YWHAB	P31946	NOTCH,RTK	PKCG	P05129	NOTCH,WNT,RTK
CRK	P46108	PRKCD	Q05655	NOTCH,JAKSTAT	PIK3CA	P42336	NOTCH,RTK,JAKSTAT
CRK	P46108	JNK1	P45983	NOTCH,WNT,RTK,JAKSTAT	RPS6KB1	P23443	TGF,RTK
CRK	P46108	KIT	P10721	JAKSTAT	CBL	P22681	NOTCH,RTK,JAKSTAT
CRK	P46108	PKCE	Q02156	NOTCH	PIK3C1	P42338	NOTCH,RTK,JAKSTAT
CRK	P46108	EGFR	P00533	RTK,JAKSTAT	STAT5B	P51692	RTK,JAKSTAT
CRK	P46108	FLT	P17948	JAKSTAT	FAK2	Q14289	NOTCH,JAKSTAT
CRK	P46108	PIK3R2	O00459	NOTCH,RTK,JAKSTAT	SOS1	Q07889	NOTCH,RTK,JAKSTAT
CRK	P46108	CRKL	P46109	NOTCH,RTK,JAKSTAT	SOS1	Q07889	NOTCH,RTK,JAKSTAT
CRK	P46108	ERBB4	Q15303	RTK,JAKSTAT	STAT5B	P51692	RTK,JAKSTAT
CRK	P46108	PKCL	P24723	NOTCH	CD18	P05107	NOTCH
CRK	P46108	JNK1	P45983	NOTCH,WNT,RTK,JAKSTAT	MAP3K7	O43318	WNT,RTK
CRK	P46108	EGFR	P00533	RTK,JAKSTAT	PKCA	P17252	NOTCH,WNT,RTK
CRK	P46108	RPS6KB1	P23443	TGF,RTK	PIK3CA	P42336	NOTCH,RTK,JAKSTAT
CRK	P46108	ABL2	P42684	RTK	ABL	P00519	NOTCH,RTK
CRK	P46108	INSR	P06213	RTK	YWHAB	P31946	NOTCH,RTK
CRK	P46108	SRK	P43403	NOTCH	FYN	P06241	NOTCH
CRK	P46108	FLK1	P35968	JAKSTAT	FYN	P06241	NOTCH	Yes
CRK	P46108	PKCA	P17252	NOTCH,WNT,RTK	CBL	P22681	NOTCH,RTK,JAKSTAT
CRK	P46108	SRC	P12931	RTK	PKCA	P17252	NOTCH,WNT,RTK
CRK	P46108	CD18	P05107	NOTCH	FAK2	Q14289	NOTCH,JAKSTAT
CRK	P46108	PDGFR2	P16234	RTK,JAKSTAT	STAT5B	P51692	RTK,JAKSTAT
CRK	P46108	FAK2	Q14289	NOTCH,JAKSTAT	ERBB3	P21860	RTK	Yes
CRK	P46108	EGFR	P00533	RTK,JAKSTAT	FAK2	Q14289	NOTCH,JAKSTAT
CRK	P46108	JNKK1	P45985	RTK	JNK3	P53779	NOTCH,WNT,RTK
CRK	P46108	KIT	P10721	JAKSTAT	CRKL	P46109	NOTCH,RTK,JAKSTAT
CRK	P46108	INSR	P06213	RTK	PKCA	P17252	NOTCH,WNT,RTK
CRK	P46108	JNKK1	P45985	RTK	MAP3K7	O43318	WNT,RTK
CRK	P46108	EGFR	P00533	RTK,JAKSTAT	PRKCD	Q05655	NOTCH,JAKSTAT
CRK	P46108	FAK2	Q14289	NOTCH,JAKSTAT	FYN	P06241	NOTCH
CRK	P46108	WASL	O00401	JAKSTAT	ABL	P00519	NOTCH,RTK	Yes
CRK	P46108	CD18	P05107	NOTCH	PKCA	P17252	NOTCH,WNT,RTK
CRK	P46108	EGFR	P00533	RTK,JAKSTAT	HPK1	Q92918	RTK
CRK	P46108	MTC	P04629	NOTCH,RTK	ERK1	P27361	NOTCH,TGF,RTK,JAKSTAT
CRK	P46108	PRKCD	Q05655	NOTCH,JAKSTAT	FYN	P06241	NOTCH
CRK	P46108	ERBB4	Q15303	RTK,JAKSTAT	ERBB3	P21860	RTK
CRK	P46108	MTC	P04629	NOTCH,RTK	KREV1	P62834	NOTCH,RTK,JAKSTAT
CRK	P46108	ARMS	Q9ULH0	NOTCH	CRKL	P46109	NOTCH,RTK,JAKSTAT
CRK	P46108	SRC	P12931	RTK	YWHAB	P31946	NOTCH,RTK
CRK	P46108	YWHAB	P31946	NOTCH,RTK	ABL	P00519	NOTCH,RTK
CRK	P46108	CD18	P05107	NOTCH	PRKCD	Q05655	NOTCH,JAKSTAT
CRK	P46108	EGFR	P00533	RTK,JAKSTAT	ERBB3	P21860	RTK
CRK	P46108	PDGFR2	P16234	RTK,JAKSTAT	CRKL	P46109	NOTCH,RTK,JAKSTAT
CRK	P46108	CBL	P22681	NOTCH,RTK,JAKSTAT	CRKL	P46109	NOTCH,RTK,JAKSTAT
CRK	P46108	FLT	P17948	JAKSTAT	FYN	P06241	NOTCH	Yes
CRK	P46108	ERK1	P27361	NOTCH,TGF,RTK,JAKSTAT	JNK1	P45983	NOTCH,WNT,RTK,JAKSTAT
CRK	P46108	PKCE	Q02156	NOTCH	FYN	P06241	NOTCH
CRK	P46108	INSR	P06213	RTK	VAV	P15498	NOTCH,JAKSTAT	Yes
CRK	P46108	YWHAB	P31946	NOTCH,RTK	CBL	P22681	NOTCH,RTK,JAKSTAT
CRK	P46108	FLK1	P35968	JAKSTAT	CBL	P22681	NOTCH,RTK,JAKSTAT
CRK	P46108	SRC	P12931	RTK	ABL	P00519	NOTCH,RTK
CRK	P46108	INSR	P06213	RTK	PRKCD	Q05655	NOTCH,JAKSTAT	Yes
CRK	P46108	CBL	P22681	NOTCH,RTK,JAKSTAT	STAT5B	P51692	RTK,JAKSTAT
CRK	P46108	PDGFR2	P16234	RTK,JAKSTAT	CBL	P22681	NOTCH,RTK,JAKSTAT
CRK	P46108	PKCE	Q02156	NOTCH	ERK1	P27361	NOTCH,TGF,RTK,JAKSTAT
CRK	P46108	GRF2	Q13905	NOTCH,RTK	CRKL	P46109	NOTCH,RTK,JAKSTAT
CRK	P46108	CBL	P22681	NOTCH,RTK,JAKSTAT	FYN	P06241	NOTCH
CRK	P46108	KIT	P10721	JAKSTAT	ABL	P00519	NOTCH,RTK	Yes
CRK	P46108	MTC	P04629	NOTCH,RTK	NGF	P01138	NOTCH,RTK
CRK	P46108	SRK	P43403	NOTCH	FAK2	Q14289	NOTCH,JAKSTAT
CRK	P46108	KIT	P10721	JAKSTAT	PIK3R2	O00459	NOTCH,RTK,JAKSTAT
CRK	P46108	SRC	P12931	RTK	FAK2	Q14289	NOTCH,JAKSTAT	Yes
CRK	P46108	GRIN2D	O15399	NOTCH	PKCE	Q02156	NOTCH
CRK	P46108	YWHAB	P31946	NOTCH,RTK	PIK3R2	O00459	NOTCH,RTK,JAKSTAT
CRK	P46108	EGFR	P00533	RTK,JAKSTAT	SOS1	Q07889	NOTCH,RTK,JAKSTAT
CRK	P46108	VAV	P15498	NOTCH,JAKSTAT	FYN	P06241	NOTCH
CRK	P46108	CBL3	Q9ULV8	NOTCH,RTK,JAKSTAT	SRC	P12931	RTK
CRK	P46108	INSR	P06213	RTK	CRKL	P46109	NOTCH,RTK,JAKSTAT
CRK	P46108	PIK3R2	O00459	NOTCH,RTK,JAKSTAT	ERBB4	Q15303	RTK,JAKSTAT
CRK	P46108	SRC	P12931	RTK	STAT5B	P51692	RTK,JAKSTAT
CRK	P46108	PKCL	P24723	NOTCH	FYN	P06241	NOTCH
CRK	P46108	EGFR	P00533	RTK,JAKSTAT	SRC	P12931	RTK
CRK	P46108	PIK3R2	O00459	NOTCH,RTK,JAKSTAT	FYN	P06241	NOTCH
DAB1	O75553	ERBB2	P04626	RTK	SRC	P12931	RTK
DAB1	O75553	SRC	P12931	RTK	GRIN2A	Q12879	NOTCH	Yes
DAB1	O75553	SRC	P12931	RTK	GRIN2B	Q13224	NOTCH	Yes
DAB1	O75553	SRC	P12931	RTK	PTP2C	Q06124	NOTCH,RTK,JAKSTAT
DAB1	O75553	PTP2C	Q06124	NOTCH,RTK,JAKSTAT	FYN	P06241	NOTCH
DAB1	O75553	PTP2C	Q06124	NOTCH,RTK,JAKSTAT	CRKL	P46109	NOTCH,RTK,JAKSTAT
DAB1	O75553	GRIN2B	Q13224	NOTCH	FYN	P06241	NOTCH
DAB1	O75553	GRIN2B	Q13224	NOTCH	PTP2C	Q06124	NOTCH,RTK,JAKSTAT
DAB1	O75553	ERBB2	P04626	RTK	PTP2C	Q06124	NOTCH,RTK,JAKSTAT
DAB1	O75553	GRIN2A	Q12879	NOTCH	FYN	P06241	NOTCH
DAB1	O75553	GRIN2B	Q13224	NOTCH	PIK3CA	P42336	NOTCH,RTK,JAKSTAT
DLG4	P78352	GRIN2D	O15399	NOTCH	GRIN1	Q05586	NOTCH
DLG4	P78352	SRC	P12931	RTK	GRIN2B	Q13224	NOTCH	Yes
DLG4	P78352	GRIN2A	Q12879	NOTCH	FYN	P06241	NOTCH
DLG4	P78352	GRIN1	Q05586	NOTCH	GRIN2B	Q13224	NOTCH
DLG4	P78352	ERBB2	P04626	RTK	SRC	P12931	RTK
DLG4	P78352	GRIN1	Q05586	NOTCH	ACTN2	P35609	NOTCH
DLG4	P78352	PKCA	P17252	NOTCH,WNT,RTK	GLUR2	P42262	NOTCH
DLG4	P78352	PARK2	O60260	NOTCH	GRIN2B	Q13224	NOTCH
DLG4	P78352	SRC	P12931	RTK	FAK2	Q14289	NOTCH,JAKSTAT	Yes
DLG4	P78352	GRIN2B	Q13224	NOTCH	PKCA	P17252	NOTCH,WNT,RTK
DLG4	P78352	GRIN2B	Q13224	NOTCH	FYN	P06241	NOTCH
DLG4	P78352	ERBB2	P04626	RTK	ERBB4	Q15303	RTK,JAKSTAT
DLG4	P78352	PKCA	P17252	NOTCH,WNT,RTK	GRIN2A	Q12879	NOTCH
DLG4	P78352	FAK2	Q14289	NOTCH,JAKSTAT	GRIN2A	Q12879	NOTCH
DLG4	P78352	WNT3A	P56704	WNT,Hedgehog	FZD1	Q9UP38	WNT
DLG4	P78352	ACTN2	P35609	NOTCH	GRIN2B	Q13224	NOTCH
DLG4	P78352	GRIN1	Q05586	NOTCH	GRIN2A	Q12879	NOTCH
DLG4	P78352	ERBB2	P04626	RTK	FAK2	Q14289	NOTCH,JAKSTAT	Yes
DLG4	P78352	SRC	P12931	RTK	GRIN2A	Q12879	NOTCH	Yes
DLG4	P78352	FAK2	Q14289	NOTCH,JAKSTAT	FYN	P06241	NOTCH
DLG4	P78352	SRC	P12931	RTK	PKCA	P17252	NOTCH,WNT,RTK
DOK1	Q99704	INSR	P06213	RTK	RAF	P04049	NOTCH,RTK,JAKSTAT
DOK1	Q99704	INPP5D	Q92835	RTK	FGR	P09769	JAKSTAT	Yes
DOK1	Q99704	KIT	P10721	JAKSTAT	LCK	P06239	NOTCH	Yes
DOK1	Q99704	ERBB2	P04626	RTK	SRC	P12931	RTK
DOK1	Q99704	SRC	P12931	RTK	ABL	P00519	NOTCH,RTK
DOK1	Q99704	INPP5D	Q92835	RTK	KIT	P10721	JAKSTAT	Yes
DOK1	Q99704	KIT	P10721	JAKSTAT	SRC	P12931	RTK	Yes
DOK1	Q99704	HCK	P08631	JAKSTAT	PIK3R2	O00459	NOTCH,RTK,JAKSTAT
DOK1	Q99704	SRC	P12931	RTK	HRAS	P01112	NOTCH,RTK,JAKSTAT
DOK1	Q99704	CSK	P41240	NOTCH,RTK,JAKSTAT	FYN	P06241	NOTCH
DOK1	Q99704	KIT	P10721	JAKSTAT	FYN	P06241	NOTCH	Yes
DOK1	Q99704	FGR	P09769	JAKSTAT	SRC	P12931	RTK	Yes
DOK1	Q99704	RAF	P04049	NOTCH,RTK,JAKSTAT	LCK	P06239	NOTCH
DOK1	Q99704	CSK	P41240	NOTCH,RTK,JAKSTAT	HCK	P08631	JAKSTAT
DOK1	Q99704	CSK	P41240	NOTCH,RTK,JAKSTAT	SRC	P12931	RTK
DOK1	Q99704	PIK3R2	O00459	NOTCH,RTK,JAKSTAT	CRKL	P46109	NOTCH,RTK,JAKSTAT
DOK1	Q99704	INSR	P06213	RTK	INS	P01308	RTK
DOK1	Q99704	KIT	P10721	JAKSTAT	HCK	P08631	JAKSTAT
DOK1	Q99704	FGR	P09769	JAKSTAT	CSK	P41240	NOTCH,RTK,JAKSTAT
DOK1	Q99704	HCK	P08631	JAKSTAT	PIK3C1	P42338	NOTCH,RTK,JAKSTAT
DOK1	Q99704	CSK	P41240	NOTCH,RTK,JAKSTAT	LCK	P06239	NOTCH
DOK1	Q99704	INSR	P06213	RTK	CRKL	P46109	NOTCH,RTK,JAKSTAT
DOK1	Q99704	INPP5D	Q92835	RTK	CRKL	P46109	NOTCH,RTK,JAKSTAT
DOK1	Q99704	KIT	P10721	JAKSTAT	KITLG	P21583	JAKSTAT
DOK1	Q99704	ERBB2	P04626	RTK	PIK3R2	O00459	NOTCH,RTK,JAKSTAT
DOK1	Q99704	LCK	P06239	NOTCH	PIK3CA	P42336	NOTCH,RTK,JAKSTAT
DOK1	Q99704	LCK	P06239	NOTCH	DSHP	O60880	NOTCH
DOK1	Q99704	INPP5D	Q92835	RTK	HCK	P08631	JAKSTAT	Yes
DOK1	Q99704	RAF	P04049	NOTCH,RTK,JAKSTAT	FYN	P06241	NOTCH
DOK1	Q99704	PIK3R2	O00459	NOTCH,RTK,JAKSTAT	FYN	P06241	NOTCH
DOK1	Q99704	DSHP	O60880	NOTCH	FYN	P06241	NOTCH
DOK1	Q99704	INSR	P06213	RTK	CSK	P41240	NOTCH,RTK,JAKSTAT
DOK1	Q99704	KIT	P10721	JAKSTAT	PIK3R2	O00459	NOTCH,RTK,JAKSTAT
DOK1	Q99704	CRKL	P46109	NOTCH,RTK,JAKSTAT	ABL	P00519	NOTCH,RTK
DOK1	Q99704	HCK	P08631	JAKSTAT	ABL	P00519	NOTCH,RTK	Yes
DOK1	Q99704	PIK3CA	P42336	NOTCH,RTK,JAKSTAT	HRAS	P01112	NOTCH,RTK,JAKSTAT
DOK1	Q99704	INSR	P06213	RTK	SRC	P12931	RTK
DOK1	Q99704	RAF	P04049	NOTCH,RTK,JAKSTAT	HRAS	P01112	NOTCH,RTK,JAKSTAT
DOK1	Q99704	INSR	P06213	RTK	HRAS	P01112	NOTCH,RTK,JAKSTAT
DOK1	Q99704	HRAS	P01112	NOTCH,RTK,JAKSTAT	FYN	P06241	NOTCH
DOK1	Q99704	RAF	P04049	NOTCH,RTK,JAKSTAT	SRC	P12931	RTK
DOK1	Q99704	KIT	P10721	JAKSTAT	CRKL	P46109	NOTCH,RTK,JAKSTAT
DOK1	Q99704	KIT	P10721	JAKSTAT	ABL	P00519	NOTCH,RTK	Yes
DOK2	O60496	INPP5D	Q92835	RTK	IL4R	P24394	JAKSTAT	Yes
DOK2	O60496	IL2RB	P14784	JAKSTAT	LCK	P06239	NOTCH	Yes
DOK2	O60496	HCK	P08631	JAKSTAT	ABL	P00519	NOTCH,RTK	Yes
DOK2	O60496	IL2	P60568	JAKSTAT	IL2RA	P01589	JAKSTAT
DOK2	O60496	EGFR	P00533	RTK,JAKSTAT	SRC	P12931	RTK
DOK2	O60496	INPP5D	Q92835	RTK	HCK	P08631	JAKSTAT	Yes
DOK2	O60496	SRC	P12931	RTK	ABL	P00519	NOTCH,RTK
DOK2	O60496	SRC	P12931	RTK	HRAS	P01112	NOTCH,RTK,JAKSTAT
DOK2	O60496	IL2	P60568	JAKSTAT	IL2RB	P14784	JAKSTAT
DOK2	O60496	IL2RB	P14784	JAKSTAT	IL2RA	P01589	JAKSTAT
DOK4	Q8TEW6	INSR	P06213	RTK	SRC	P12931	RTK
DOK4	Q8TEW6	EGFR	P00533	RTK,JAKSTAT	SRC	P12931	RTK
DTX1	Q86Y01	NOTCH1	P46531	NOTCH	DLL1	O00548	NOTCH
DTX1	Q86Y01	DTX3	Q8N9I9	NOTCH	DTX2	Q86UW9	NOTCH
DTX1	Q86Y01	NOTCH1	P46531	NOTCH	DTX2	Q86UW9	NOTCH
DTX1	Q86Y01	NOTCH3	Q9UM47	NOTCH	DLL1	O00548	NOTCH
DTX1	Q86Y01	ADAM10	O14672	NOTCH,RTK	DLL1	O00548	NOTCH
EFNA1	P20827	FGR	P09769	JAKSTAT	CBL	P22681	NOTCH,RTK,JAKSTAT
EFNA1	P20827	CTNNB	P35222	NOTCH,WNT	FYN	P06241	NOTCH
EFNA1	P20827	CBL	P22681	NOTCH,RTK,JAKSTAT	FYN	P06241	NOTCH
ENDOFIN	Q7Z3T8	SMAD6	O43541	TGF	ALK5	P36897	TGF,RTK,JAKSTAT
ENDOFIN	Q7Z3T8	ALK5	P36897	TGF,RTK,JAKSTAT	BSP1	Q15797	TGF
ENDOFIN	Q7Z3T8	ALK5	P36897	TGF,RTK,JAKSTAT	DPC4	Q13485	TGF,WNT
ENDOFIN	Q7Z3T8	ALK5	P36897	TGF,RTK,JAKSTAT	SMAD2	Q15796	TGF,WNT
ENDOFIN	Q7Z3T8	ACVRLK3	P36894	TGF,JAKSTAT	BMPR1B	O00238	TGF,JAKSTAT
ENDOFIN	Q7Z3T8	SMAD6	O43541	TGF	SMAD7	O15105	TGF
ENDOFIN	Q7Z3T8	ALK5	P36897	TGF,RTK,JAKSTAT	BMPR1B	O00238	TGF,JAKSTAT
ENDOFIN	Q7Z3T8	SMAD2	Q15796	TGF,WNT	DPC4	Q13485	TGF,WNT
ENDOFIN	Q7Z3T8	SMAD6	O43541	TGF	BSP1	Q15797	TGF
ENDOFIN	Q7Z3T8	BMP2B	P12644	TGF,Hedgehog	BMPR1B	O00238	TGF,JAKSTAT
ENDOFIN	Q7Z3T8	BMPR1B	O00238	TGF,JAKSTAT	BMPR2	Q13873	TGF,JAKSTAT
ENDOFIN	Q7Z3T8	BSP1	Q15797	TGF	DPC4	Q13485	TGF,WNT
ENDOFIN	Q7Z3T8	SMAD6	O43541	TGF	BMPR1B	O00238	TGF,JAKSTAT
ENDOFIN	Q7Z3T8	ACVRLK3	P36894	TGF,JAKSTAT	BMP2B	P12644	TGF,Hedgehog
ENDOFIN	Q7Z3T8	ALK5	P36897	TGF,RTK,JAKSTAT	SMAD7	O15105	TGF
ENDOFIN	Q7Z3T8	BMP2B	P12644	TGF,Hedgehog	BMPR2	Q13873	TGF,JAKSTAT
ENDOFIN	Q7Z3T8	ACVRLK3	P36894	TGF,JAKSTAT	BMPR2	Q13873	TGF,JAKSTAT
ENDOFIN	Q7Z3T8	BMPR1B	O00238	TGF,JAKSTAT	SMAD7	O15105	TGF
ENDOFIN	Q7Z3T8	ACVRLK3	P36894	TGF,JAKSTAT	BSP1	Q15797	TGF
EPS15	P42566	EGFR	P00533	RTK,JAKSTAT	HBP	O75886	RTK,JAKSTAT
EPS15	P42566	KIAA0093	P46934	NOTCH	UBC4	P62837	NOTCH
EPS15	P42566	CLH17	Q00610	RTK	EPN1	Q9Y6I3	RTK
EPS15	P42566	KIAA0093	P46934	NOTCH	UBC5C	P61077	NOTCH,TGF
EPS15	P42566	CBL	P22681	NOTCH,RTK,JAKSTAT	UBC4	P62837	NOTCH
EPS15	P42566	CLH17	Q00610	RTK	CLTA	P09496	RTK
EPS15	P42566	EGFR	P00533	RTK,JAKSTAT	CBL	P22681	NOTCH,RTK,JAKSTAT
EPS15	P42566	ADTAB	O94973	RTK	NUMB	P49757	NOTCH	Yes
EPS15	P42566	CLTA	P09496	RTK	EGFR	P00533	RTK,JAKSTAT
EPS15	P42566	KIAA0093	P46934	NOTCH	UBCH6	P51965	NOTCH
EPS15	P42566	ADTAB	O94973	RTK	EPN1	Q9Y6I3	RTK
EPS15	P42566	EGF	P01133	RTK,JAKSTAT	EGFR	P00533	RTK,JAKSTAT
EPS15	P42566	EPN1	Q9Y6I3	RTK	EPS15L1	Q9UBC2	RTK
FRS2	Q8WU20	INSR	P06213	RTK	ERK1	P27361	NOTCH,TGF,RTK,JAKSTAT
FRS2	Q8WU20	PIK3CA	P42336	NOTCH,RTK,JAKSTAT	HRAS	P01112	NOTCH,RTK,JAKSTAT
FRS2	Q8WU20	MTC	P04629	NOTCH,RTK	PTP2C	Q06124	NOTCH,RTK,JAKSTAT
FRS2	Q8WU20	PTP2C	Q06124	NOTCH,RTK,JAKSTAT	CBL	P22681	NOTCH,RTK,JAKSTAT
FRS2	Q8WU20	KREV1	P62834	NOTCH,RTK,JAKSTAT	BRAF	P15056	NOTCH,RTK,JAKSTAT
FRS2	Q8WU20	OK/SW-cl.11	P61224	NOTCH,RTK,JAKSTAT	HRAS	P01112	NOTCH,RTK,JAKSTAT
FRS2	Q8WU20	INSR	P06213	RTK	LAR	P10586	RTK
FRS2	Q8WU20	ARMS	Q9ULH0	NOTCH	CRKL	P46109	NOTCH,RTK,JAKSTAT
FRS2	Q8WU20	FLK1	P35968	JAKSTAT	SRC	P12931	RTK	Yes
FRS2	Q8WU20	INSR	P06213	RTK	SRC	P12931	RTK
FRS2	Q8WU20	ARMS	Q9ULH0	NOTCH	NTRK2	Q16620	NOTCH,RTK
FRS2	Q8WU20	PKC2	Q05513	RTK,JAKSTAT	HRAS	P01112	NOTCH,RTK,JAKSTAT
FRS2	Q8WU20	FLK1	P35968	JAKSTAT	PTP2C	Q06124	NOTCH,RTK,JAKSTAT
FRS2	Q8WU20	ERK1	P27361	NOTCH,TGF,RTK,JAKSTAT	NTRK3	Q16288	NOTCH
FRS2	Q8WU20	SRC	P12931	RTK	DXS1179E	P41743	RTK
FRS2	Q8WU20	MTC	P04629	NOTCH,RTK	ERK1	P27361	NOTCH,TGF,RTK,JAKSTAT
FRS2	Q8WU20	INSR	P06213	RTK	HRAS	P01112	NOTCH,RTK,JAKSTAT
FRS2	Q8WU20	PTP2C	Q06124	NOTCH,RTK,JAKSTAT	CRKL	P46109	NOTCH,RTK,JAKSTAT
FRS2	Q8WU20	YWHAB	P31946	NOTCH,RTK	BRAF	P15056	NOTCH,RTK,JAKSTAT
FRS2	Q8WU20	PTP2C	Q06124	NOTCH,RTK,JAKSTAT	NTRK2	Q16620	NOTCH,RTK
FRS2	Q8WU20	SRC	P12931	RTK	PKC2	Q05513	RTK,JAKSTAT
FRS2	Q8WU20	MTC	P04629	NOTCH,RTK	KREV1	P62834	NOTCH,RTK,JAKSTAT
FRS2	Q8WU20	ERK1	P27361	NOTCH,TGF,RTK,JAKSTAT	PTP2C	Q06124	NOTCH,RTK,JAKSTAT
FRS2	Q8WU20	CBL	P22681	NOTCH,RTK,JAKSTAT	CRKL	P46109	NOTCH,RTK,JAKSTAT
FRS2	Q8WU20	FLK1	P35968	JAKSTAT	CBL	P22681	NOTCH,RTK,JAKSTAT
FRS2	Q8WU20	MTC	P04629	NOTCH,RTK	NGF	P01138	NOTCH,RTK
FRS2	Q8WU20	INSR	P06213	RTK	YWHAB	P31946	NOTCH,RTK
FRS2	Q8WU20	INSR	P06213	RTK	CRKL	P46109	NOTCH,RTK,JAKSTAT
FRS2	Q8WU20	SOS1	Q07889	NOTCH,RTK,JAKSTAT	HRAS	P01112	NOTCH,RTK,JAKSTAT
FRS2	Q8WU20	SRC	P12931	RTK	YWHAB	P31946	NOTCH,RTK
FRS2	Q8WU20	ERK1	P27361	NOTCH,TGF,RTK,JAKSTAT	PKC2	Q05513	RTK,JAKSTAT
FRS2	Q8WU20	PTP2C	Q06124	NOTCH,RTK,JAKSTAT	SOS1	Q07889	NOTCH,RTK,JAKSTAT
FRS2	Q8WU20	HRAS	P01112	NOTCH,RTK,JAKSTAT	BRAF	P15056	NOTCH,RTK,JAKSTAT
FRS2	Q8WU20	INSR	P06213	RTK	PTP2C	Q06124	NOTCH,RTK,JAKSTAT
FRS2	Q8WU20	YWHAB	P31946	NOTCH,RTK	CBL	P22681	NOTCH,RTK,JAKSTAT
FRS2	Q8WU20	DXS1179E	P41743	RTK	HRAS	P01112	NOTCH,RTK,JAKSTAT
FRS2	Q8WU20	SRC	P12931	RTK	CBL	P22681	NOTCH,RTK,JAKSTAT
FRS2	Q8WU20	ARMS	Q9ULH0	NOTCH	NTRK3	Q16288	NOTCH
FRS2	Q8WU20	SRC	P12931	RTK	PTP2C	Q06124	NOTCH,RTK,JAKSTAT
FRS2	Q8WU20	MTC	P04629	NOTCH,RTK	ARMS	Q9ULH0	NOTCH
FRS2	Q8WU20	YWHAB	P31946	NOTCH,RTK	PKC2	Q05513	RTK,JAKSTAT
FRS2	Q8WU20	CRKL	P46109	NOTCH,RTK,JAKSTAT	SOS1	Q07889	NOTCH,RTK,JAKSTAT
FRS2	Q8WU20	SRC	P12931	RTK	HRAS	P01112	NOTCH,RTK,JAKSTAT
FRS2	Q8WU20	INSR	P06213	RTK	CBL	P22681	NOTCH,RTK,JAKSTAT
FRS3	O43559	PTP2C	Q06124	NOTCH,RTK,JAKSTAT	CRKL	P46109	NOTCH,RTK,JAKSTAT
FRS3	O43559	MTC	P04629	NOTCH,RTK	PTP2C	Q06124	NOTCH,RTK,JAKSTAT
FRS3	O43559	MTC	P04629	NOTCH,RTK	KREV1	P62834	NOTCH,RTK,JAKSTAT
FRS3	O43559	DXS1179E	P41743	RTK	HRAS	P01112	NOTCH,RTK,JAKSTAT
FRS3	O43559	OK/SW-cl.11	P61224	NOTCH,RTK,JAKSTAT	HRAS	P01112	NOTCH,RTK,JAKSTAT
GAB1	Q13480	EPOR	P19235	JAKSTAT	CRKL	P46109	NOTCH,RTK,JAKSTAT
GAB1	Q13480	INPP5D	Q92835	RTK	EPOR	P19235	JAKSTAT	Yes
GAB1	Q13480	ERK1	P27361	NOTCH,TGF,RTK,JAKSTAT	EPOR	P19235	JAKSTAT
GAB1	Q13480	INSR	P06213	RTK	CRKL	P46109	NOTCH,RTK,JAKSTAT
GAB1	Q13480	PTP2C	Q06124	NOTCH,RTK,JAKSTAT	EPOR	P19235	JAKSTAT
GAB1	Q13480	EGFR	P00533	RTK,JAKSTAT	SOS1	Q07889	NOTCH,RTK,JAKSTAT
GAB1	Q13480	INPP5D	Q92835	RTK	PTP2C	Q06124	NOTCH,RTK,JAKSTAT
GAB1	Q13480	CRKL	P46109	NOTCH,RTK,JAKSTAT	SOS1	Q07889	NOTCH,RTK,JAKSTAT
GAB1	Q13480	PTP2C	Q06124	NOTCH,RTK,JAKSTAT	SOS1	Q07889	NOTCH,RTK,JAKSTAT
GAB1	Q13480	ERK1	P27361	NOTCH,TGF,RTK,JAKSTAT	PTP2C	Q06124	NOTCH,RTK,JAKSTAT
GAB1	Q13480	PTP2C	Q06124	NOTCH,RTK,JAKSTAT	CRKL	P46109	NOTCH,RTK,JAKSTAT
GAB1	Q13480	PIK3CG	P48736	NOTCH,RTK,JAKSTAT	PTP2C	Q06124	NOTCH,RTK,JAKSTAT
GAB1	Q13480	INSR	P06213	RTK	ERK1	P27361	NOTCH,TGF,RTK,JAKSTAT
GAB1	Q13480	EGFR	P00533	RTK,JAKSTAT	PTP2C	Q06124	NOTCH,RTK,JAKSTAT
GAB1	Q13480	INSR	P06213	RTK	PTP2C	Q06124	NOTCH,RTK,JAKSTAT
GAB1	Q13480	INPP5D	Q92835	RTK	CRKL	P46109	NOTCH,RTK,JAKSTAT
GJA1	P17302	SRC	P12931	RTK	CTNNB1	P35222	WNT	Yes
GJA1	P17302	CTNNB1	P35222	WNT	CSNK1D	P48730	Hedgehog	Yes
GJA1	P17302	CCND1	P24385	WNT,JAKSTAT	CTNNB1	P35222	WNT
GJA1	P17302	SRC	P12931	RTK	CSK	P41240	JAKSTAT,RTK
GJA1	P17302	SRC	P12931	RTK	PRKACA	P17612	RTK,JAKSTAT,WNT,Hedgehog
GJA1	P17302	CTNNB1	P35222	WNT	LEF1	Q9UJU2	WNT
GJA1	P17302	PRKACA	P17612	RTK,JAKSTAT,WNT,Hedgehog	CCND1	P24385	WNT,JAKSTAT
GJA1	P17302	PRKACA	P17612	RTK,JAKSTAT,WNT,Hedgehog	CSK	P41240	JAKSTAT,RTK
GRAP	Q13588	SOS1	Q07889	NOTCH,RTK,JAKSTAT	FYN	P06241	NOTCH
GRAP	Q13588	KIT	P10721	JAKSTAT	LCK	P06239	NOTCH	Yes
GRAP	Q13588	APT1LG1	P48023	NOTCH,RTK,JAKSTAT	LCK	P06239	NOTCH
GRAP	Q13588	KIT	P10721	JAKSTAT	EPOR	P19235	JAKSTAT
GRAP	Q13588	KIT	P10721	JAKSTAT	FYN	P06241	NOTCH	Yes
GRAP	Q13588	APT1LG1	P48023	NOTCH,RTK,JAKSTAT	FYN	P06241	NOTCH
GRAP2	O75791	NCK1	P16333	RTK	WAS	P42768	JAKSTAT	Yes
GRAP2	O75791	CRK	P46108	RTK,JAKSTAT	GAB1	Q13480	RTK
GRAP2	O75791	CSF1R	P07333	JAKSTAT	SHC1	P29353	RTK,JAKSTAT
GRAP2	O75791	MAP3K7 TAK1	O43318	RTK,WNT	MAP4K1	Q92918	RTK
GRAP2	O75791	NCK1	P16333	RTK	MAP4K1	Q92918	RTK
GRAP2	O75791	CBL	P22681	RTK,JAKSTAT	CRK	P46108	RTK,JAKSTAT
GRAP2	O75791	CBL	P22681	RTK,JAKSTAT	CRKL	P46109	RTK,JAKSTAT
GRAP2	O75791	SHC1	P29353	RTK,JAKSTAT	MAP4K1	Q92918	RTK
GRAP2	O75791	SHC1	P29353	RTK,JAKSTAT	SOS2	Q07890	RTK,JAKSTAT
GRAP2	O75791	CRKL	P46109	RTK,JAKSTAT	MAP4K1	Q92918	RTK
GRAP2	O75791	HRAS KRAS N-RAS	P01112	RTK,JAKSTAT	VAV1	P15498	JAKSTAT
GRAP2	O75791	CRK	P46108	RTK,JAKSTAT	MAP4K1	Q92918	RTK
GRAP2	O75791	CBL	P22681	RTK,JAKSTAT	SHC1	P29353	RTK,JAKSTAT
GRAP2	O75791	CRK	P46108	RTK,JAKSTAT	CRKL	P46109	RTK,JAKSTAT
GRAP2	O75791	HRAS KRAS N-RAS	P01112	RTK,JAKSTAT	SOS2	Q07890	RTK,JAKSTAT
GRAP2	O75791	SHC1	P29353	RTK,JAKSTAT	GAB1	Q13480	RTK
GRAP2	O75791	NCK1	P16333	RTK	CRK	P46108	RTK,JAKSTAT
GRAP2	O75791	VAV1	P15498	JAKSTAT	CDC42	P60953	RTK,JAKSTAT
GRAP2	O75791	WAS	P42768	JAKSTAT	CDC42	P60953	RTK,JAKSTAT
GRAP2	O75791	SHC1	P29353	RTK,JAKSTAT	CRKL	P46109	RTK,JAKSTAT
GRAP2	O75791	SHC1	P29353	RTK,JAKSTAT	CRK	P46108	RTK,JAKSTAT
GRAP2	O75791	VAV1	P15498	JAKSTAT	CBL	P22681	RTK,JAKSTAT
GRAP2	O75791	KIT	P10721	JAKSTAT	CRK	P46108	RTK,JAKSTAT
GRAP2	O75791	KIT	P10721	JAKSTAT	CRKL	P46109	RTK,JAKSTAT
GRAP2	O75791	VAV1	P15498	JAKSTAT	CRK	P46108	RTK,JAKSTAT
GRAP2	O75791	VAV1	P15498	JAKSTAT	SHC1	P29353	RTK,JAKSTAT
GRAP2	O75791	CRKL	P46109	RTK,JAKSTAT	SOS2	Q07890	RTK,JAKSTAT
GRAP2	O75791	KIT	P10721	JAKSTAT	CBL	P22681	RTK,JAKSTAT
GRAP2	O75791	CSF1R	P07333	JAKSTAT	CBL	P22681	RTK,JAKSTAT
GRAP2	O75791	CRKL	P46109	RTK,JAKSTAT	GAB1	Q13480	RTK
GRAP2	O75791	NCK1	P16333	RTK	CBL	P22681	RTK,JAKSTAT
GRAP2	O75791	WAS	P42768	JAKSTAT	CRKL	P46109	RTK,JAKSTAT
GRB1	P27986	FLT	P17948	JAKSTAT	FYN	P06241	NOTCH	Yes
GRB1	P27986	VAV	P15498	NOTCH,JAKSTAT	HRAS	P01112	NOTCH,RTK,JAKSTAT
GRB1	P27986	SRC	P12931	RTK	PDK1	O15530	RTK
GRB1	P27986	IFNGR1	P15260	NOTCH,JAKSTAT	IFNG	P01579	NOTCH,TGF,JAKSTAT
GRB1	P27986	EPOR	P19235	JAKSTAT	KITLG	P21583	JAKSTAT
GRB1	P27986	VAV	P15498	NOTCH,JAKSTAT	SYK	P43405	NOTCH
GRB1	P27986	PTP2C	Q06124	NOTCH,RTK,JAKSTAT	CRKL	P46109	NOTCH,RTK,JAKSTAT
GRB1	P27986	PTP2C	Q06124	NOTCH,RTK,JAKSTAT	FAK2	Q14289	NOTCH,JAKSTAT
GRB1	P27986	FLT	P17948	JAKSTAT	FAK2	Q14289	NOTCH,JAKSTAT
GRB1	P27986	IL2RB	P14784	JAKSTAT	FYN	P06241	NOTCH	Yes
GRB1	P27986	ARAF	P10398	NOTCH,RTK	MAP2K2	P36507	NOTCH,RTK
GRB1	P27986	C3orf13	Q9NPH3	JAKSTAT	IL1R	P14778	RTK,JAKSTAT
GRB1	P27986	KIT	P10721	JAKSTAT	ABL	P00519	NOTCH,RTK	Yes
GRB1	P27986	KIT	P10721	JAKSTAT	JAK2	O60674	JAKSTAT
GRB1	P27986	MTC	P04629	NOTCH,RTK	NGFR	P08138	NOTCH,JAKSTAT
GRB1	P27986	L1CAM	P19320	NOTCH	EZR	P15311	NOTCH
GRB1	P27986	VAV	P15498	NOTCH,JAKSTAT	TYK2	P29597	JAKSTAT
GRB1	P27986	INSR	P06213	RTK	JAK2	O60674	JAKSTAT	Yes
GRB1	P27986	EGFR	P00533	RTK,JAKSTAT	ERBB4	Q15303	RTK,JAKSTAT
GRB1	P27986	ERBB2	P04626	RTK	CTNNB	P35222	NOTCH,WNT	Yes
GRB1	P27986	APRF	P40763	JAKSTAT	IL7R	P16871	JAKSTAT
GRB1	P27986	PRKCD	Q05655	NOTCH,JAKSTAT	FYN	P06241	NOTCH
GRB1	P27986	PIK3R2	O00459	NOTCH,RTK,JAKSTAT	FYN	P06241	NOTCH
GRB1	P27986	VAV	P15498	NOTCH,JAKSTAT	CBL	P22681	NOTCH,RTK,JAKSTAT
GRB1	P27986	PRKCD	Q05655	NOTCH,JAKSTAT	PIK3C1	P42338	NOTCH,RTK,JAKSTAT
GRB1	P27986	APT1LG1	P48023	NOTCH,RTK,JAKSTAT	LCK	P06239	NOTCH
GRB1	P27986	PTP2C	Q06124	NOTCH,RTK,JAKSTAT	EPOR	P19235	JAKSTAT
GRB1	P27986	IKBA	P25963	NOTCH,JAKSTAT	JAK2	O60674	JAKSTAT
GRB1	P27986	RRAS	P10301	RTK	ARAF	P10398	NOTCH,RTK
GRB1	P27986	IL6ST	P40189	JAKSTAT	ERBB3	P21860	RTK	Yes
GRB1	P27986	ERBB2	P04626	RTK	PTP2C	Q06124	NOTCH,RTK,JAKSTAT
GRB1	P27986	SRC	P12931	RTK	HRAS	P01112	NOTCH,RTK,JAKSTAT
GRB1	P27986	SRK	P43403	NOTCH	IFNAR	P17181	NOTCH,JAKSTAT
GRB1	P27986	PTP2C	Q06124	NOTCH,RTK,JAKSTAT	NTRK2	Q16620	NOTCH,RTK
GRB1	P27986	SYK	P43405	NOTCH	EPOR	P19235	JAKSTAT	Yes
GRB1	P27986	APRF	P40763	JAKSTAT	JAK2	O60674	JAKSTAT
GRB1	P27986	APRF	P40763	JAKSTAT	IFNAR	P17181	NOTCH,JAKSTAT
GRB1	P27986	KIT	P10721	JAKSTAT	PIK3CG	P48736	NOTCH,RTK,JAKSTAT
GRB1	P27986	IL2	P60568	JAKSTAT	IL2RB	P14784	JAKSTAT
GRB1	P27986	MAP2K1	Q02750	NOTCH,RTK,JAKSTAT	ERK1	P27361	NOTCH,TGF,RTK,JAKSTAT
GRB1	P27986	INPP5D	Q92835	RTK	CSF1R	P07333	JAKSTAT	Yes
GRB1	P27986	PPM1A	P35813	RTK	CTNNB	P35222	NOTCH,WNT	Yes
GRB1	P27986	ERK1	P27361	NOTCH,TGF,RTK,JAKSTAT	EPOR	P19235	JAKSTAT
GRB1	P27986	INSR	P06213	RTK	VAV	P15498	NOTCH,JAKSTAT	Yes
GRB1	P27986	SRC	P12931	RTK	FAK2	Q14289	NOTCH,JAKSTAT	Yes
GRB1	P27986	KIT	P10721	JAKSTAT	PIK3R2	O00459	NOTCH,RTK,JAKSTAT
GRB1	P27986	CTNNB	P35222	NOTCH,WNT	AD3	P49768	NOTCH,WNT
GRB1	P27986	KIT	P10721	JAKSTAT	SRC	P12931	RTK	Yes
GRB1	P27986	KIAA0581	Q9NQ66	NOTCH,WNT,JAKSTAT	GAQ	P50148	NOTCH
GRB1	P27986	APT1LG1	P48023	NOTCH,RTK,JAKSTAT	FYN	P06241	NOTCH
GRB1	P27986	IMD2	P42768	JAKSTAT	CRKL	P46109	NOTCH,RTK,JAKSTAT
GRB1	P27986	FAK2	Q14289	NOTCH,JAKSTAT	FYN	P06241	NOTCH
GRB1	P27986	JAK2	O60674	JAKSTAT	FAK2	Q14289	NOTCH,JAKSTAT
GRB1	P27986	INSR	P06213	RTK	PTP2C	Q06124	NOTCH,RTK,JAKSTAT
GRB1	P27986	IFNGR1	P15260	NOTCH,JAKSTAT	PTP2C	Q06124	NOTCH,RTK,JAKSTAT
GRB1	P27986	PTP2C	Q06124	NOTCH,RTK,JAKSTAT	IFNAR	P17181	NOTCH,JAKSTAT
GRB1	P27986	FAK2	Q14289	NOTCH,JAKSTAT	ERBB3	P21860	RTK	Yes
GRB1	P27986	PIK3R2	O00459	NOTCH,RTK,JAKSTAT	CBL	P22681	NOTCH,RTK,JAKSTAT
GRB1	P27986	CBL	P22681	NOTCH,RTK,JAKSTAT	LCK	P06239	NOTCH
GRB1	P27986	IL2	P60568	JAKSTAT	NGFR	P08138	NOTCH,JAKSTAT
GRB1	P27986	BRCA1	P38398	NOTCH	ABL	P00519	NOTCH,RTK
GRB1	P27986	GNB1	P62873	JAKSTAT	GNG2	P59768	JAKSTAT
GRB1	P27986	INSR	P06213	RTK	HRAS	P01112	NOTCH,RTK,JAKSTAT
GRB1	P27986	PDK1	O15530	RTK	FAK2	Q14289	NOTCH,JAKSTAT	Yes
GRB1	P27986	CSF1R	P07333	JAKSTAT	CBL	P22681	NOTCH,RTK,JAKSTAT
GRB1	P27986	IKBA	P25963	NOTCH,JAKSTAT	DXS1179E	P41743	RTK	Yes
GRB1	P27986	SYK	P43405	NOTCH	LCK	P06239	NOTCH
GRB1	P27986	PKC2	Q05513	RTK,JAKSTAT	HRAS	P01112	NOTCH,RTK,JAKSTAT
GRB1	P27986	LCK	P06239	NOTCH	EZR	P15311	NOTCH
GRB1	P27986	APRF	P40763	JAKSTAT	FLT	P17948	JAKSTAT
GRB1	P27986	SRK	P43403	NOTCH	FAK2	Q14289	NOTCH,JAKSTAT
GRB1	P27986	FAK2	Q14289	NOTCH,JAKSTAT	IL7R	P16871	JAKSTAT
GRB1	P27986	BCL2L	Q07817	NOTCH,JAKSTAT	AD3	P49768	NOTCH,WNT
GRB1	P27986	PIK3CG	P48736	NOTCH,RTK,JAKSTAT	IL6ST	P40189	JAKSTAT
GRB1	P27986	PDK1	O15530	RTK	PRKCD	Q05655	NOTCH,JAKSTAT	Yes
GRB1	P27986	TYK2	P29597	JAKSTAT	FYN	P06241	NOTCH	Yes
GRB1	P27986	ERK1	P27361	NOTCH,TGF,RTK,JAKSTAT	RPS6KB1	P23443	TGF,RTK
GRB1	P27986	INSR	P06213	RTK	INS	P01308	RTK
GRB1	P27986	LCK	P06239	NOTCH	PIK3CA	P42336	NOTCH,RTK,JAKSTAT
GRB1	P27986	ADAM12	O43184	RTK	SRC	P12931	RTK
GRB1	P27986	TYK2	P29597	JAKSTAT	CBL	P22681	NOTCH,RTK,JAKSTAT
GRB1	P27986	ERK1	P27361	NOTCH,TGF,RTK,JAKSTAT	APRF	P40763	JAKSTAT
GRB1	P27986	IL6ST	P40189	JAKSTAT	PRKCD	Q05655	NOTCH,JAKSTAT
GRB1	P27986	IL2RB	P14784	JAKSTAT	LCK	P06239	NOTCH	Yes
GRB1	P27986	CBL	P22681	NOTCH,RTK,JAKSTAT	EPOR	P19235	JAKSTAT
GRB1	P27986	JAK2	O60674	JAKSTAT	PTP2C	Q06124	NOTCH,RTK,JAKSTAT
GRB1	P27986	INPP5D	Q92835	RTK	EPOR	P19235	JAKSTAT	Yes
GRB1	P27986	JAK2	O60674	JAKSTAT	ABL	P00519	NOTCH,RTK	Yes
GRB1	P27986	PIK3R2	O00459	NOTCH,RTK,JAKSTAT	CRKL	P46109	NOTCH,RTK,JAKSTAT
GRB1	P27986	VAV	P15498	NOTCH,JAKSTAT	EPOR	P19235	JAKSTAT
GRB1	P27986	IL23R	Q5VWK5	JAKSTAT	IL23A	Q9NPF7	JAKSTAT
GRB1	P27986	EPOR	P19235	JAKSTAT	CRKL	P46109	NOTCH,RTK,JAKSTAT
GRB1	P27986	PKC2	Q05513	RTK,JAKSTAT	FYN	P06241	NOTCH	Yes
GRB1	P27986	IMD2	P42768	JAKSTAT	FYN	P06241	NOTCH	Yes
GRB1	P27986	RPS6KB1	P23443	TGF,RTK	CDC42	P60953	NOTCH,RTK,JAKSTAT
GRB1	P27986	INPP5D	Q92835	RTK	PTP2C	Q06124	NOTCH,RTK,JAKSTAT
GRB1	P27986	EGF	P01133	RTK,JAKSTAT	PIK3R2	O00459	NOTCH,RTK,JAKSTAT
GRB1	P27986	APRF	P40763	JAKSTAT	C3orf13	Q9NPH3	JAKSTAT
GRB1	P27986	PDK1	O15530	RTK	DXS1179E	P41743	RTK
GRB1	P27986	ERK1	P27361	NOTCH,TGF,RTK,JAKSTAT	MAP2K2	P36507	NOTCH,RTK
GRB1	P27986	TYK2	P29597	JAKSTAT	IFNAR	P17181	NOTCH,JAKSTAT
GRB1	P27986	EGFR	P00533	RTK,JAKSTAT	PTP2C	Q06124	NOTCH,RTK,JAKSTAT
GRB1	P27986	KIT	P10721	JAKSTAT	PTP2C	Q06124	NOTCH,RTK,JAKSTAT
GRB1	P27986	EGFR	P00533	RTK,JAKSTAT	SRC	P12931	RTK
GRB1	P27986	PRKCD	Q05655	NOTCH,JAKSTAT	FAK2	Q14289	NOTCH,JAKSTAT
GRB1	P27986	EGFR	P00533	RTK,JAKSTAT	ERBB3	P21860	RTK
GRB1	P27986	CTNNB	P35222	NOTCH,WNT	SRC	P12931	RTK	Yes
GRB1	P27986	FLN1L	O75369	RTK	AD3	P49768	NOTCH,WNT	Yes
GRB1	P27986	SRC	P12931	RTK	PRKCD	Q05655	NOTCH,JAKSTAT	Yes
GRB1	P27986	EGFR	P00533	RTK,JAKSTAT	EZR	P15311	NOTCH	Yes
GRB1	P27986	RPS6KB1	P23443	TGF,RTK	PDK1	O15530	RTK
GRB1	P27986	APRF	P40763	JAKSTAT	EGFR	P00533	RTK,JAKSTAT
GRB1	P27986	GHR	P10912	JAKSTAT	PTP2C	Q06124	NOTCH,RTK,JAKSTAT
GRB1	P27986	VAV	P15498	NOTCH,JAKSTAT	CDC42	P60953	NOTCH,RTK,JAKSTAT
GRB1	P27986	SRC	P12931	RTK	IMD2	P42768	JAKSTAT	Yes
GRB1	P27986	KIT	P10721	JAKSTAT	KITLG	P21583	JAKSTAT
GRB1	P27986	VAV	P15498	NOTCH,JAKSTAT	LCK	P06239	NOTCH
GRB1	P27986	RRAS2	P62070	RTK	ARAF	P10398	NOTCH,RTK
GRB1	P27986	KIT	P10721	JAKSTAT	CRKL	P46109	NOTCH,RTK,JAKSTAT
GRB1	P27986	PTP2C	Q06124	NOTCH,RTK,JAKSTAT	IL4R	P24394	JAKSTAT
GRB1	P27986	PDK1	O15530	RTK	PKC2	Q05513	RTK,JAKSTAT
GRB1	P27986	HRAS	P01112	NOTCH,RTK,JAKSTAT	FYN	P06241	NOTCH
GRB1	P27986	PPM1A	P35813	RTK	PRKCD	Q05655	NOTCH,JAKSTAT	Yes
GRB1	P27986	PKC2	Q05513	RTK,JAKSTAT	AD3	P49768	NOTCH,WNT	Yes
GRB1	P27986	GHR	P10912	JAKSTAT	JAK2	O60674	JAKSTAT
GRB1	P27986	SRC	P12931	RTK	PKC2	Q05513	RTK,JAKSTAT
GRB1	P27986	JAK2	O60674	JAKSTAT	FYN	P06241	NOTCH	Yes
GRB1	P27986	ERBB2	P04626	RTK	JAK2	O60674	JAKSTAT	Yes
GRB1	P27986	LCK	P06239	NOTCH	FAK2	Q14289	NOTCH,JAKSTAT
GRB1	P27986	ERK1	P27361	NOTCH,TGF,RTK,JAKSTAT	PRKCD	Q05655	NOTCH,JAKSTAT
GRB1	P27986	KIT	P10721	JAKSTAT	FYN	P06241	NOTCH	Yes
GRB1	P27986	IFNGR1	P15260	NOTCH,JAKSTAT	JAK2	O60674	JAKSTAT
GRB1	P27986	CTNNB	P35222	NOTCH,WNT	FYN	P06241	NOTCH
GRB1	P27986	ERK1	P27361	NOTCH,TGF,RTK,JAKSTAT	NGFR	P08138	NOTCH,JAKSTAT
GRB1	P27986	GHR	P10912	JAKSTAT	TYK2	P29597	JAKSTAT
GRB1	P27986	GAQ	P50148	NOTCH	PIK3CA	P42336	NOTCH,RTK,JAKSTAT
GRB1	P27986	CBL	P22681	NOTCH,RTK,JAKSTAT	ABL	P00519	NOTCH,RTK
GRB1	P27986	EGFR	P00533	RTK,JAKSTAT	VAV3	Q9UKW4	NOTCH,JAKSTAT
GRB1	P27986	SRC	P12931	RTK	PTP2C	Q06124	NOTCH,RTK,JAKSTAT
GRB1	P27986	ERK1	P27361	NOTCH,TGF,RTK,JAKSTAT	PKC2	Q05513	RTK,JAKSTAT
GRB1	P27986	CSF1R	P07333	JAKSTAT	FYN	P06241	NOTCH	Yes
GRB1	P27986	INPP5D	Q92835	RTK	KIT	P10721	JAKSTAT	Yes
GRB1	P27986	ERBB4	Q15303	RTK,JAKSTAT	ERBB3	P21860	RTK
GRB1	P27986	KIT	P10721	JAKSTAT	EPOR	P19235	JAKSTAT
GRB1	P27986	ERK1	P27361	NOTCH,TGF,RTK,JAKSTAT	KIAA0581	Q9NQ66	NOTCH,WNT,JAKSTAT
GRB1	P27986	IL1B	P01584	RTK,JAKSTAT	C3orf13	Q9NPH3	JAKSTAT
GRB1	P27986	VAV	P15498	NOTCH,JAKSTAT	FYN	P06241	NOTCH
GRB1	P27986	OK/SW-cl.11	P61224	NOTCH,RTK,JAKSTAT	HRAS	P01112	NOTCH,RTK,JAKSTAT
GRB1	P27986	TIAM1	Q13009	JAKSTAT	PRKCD	Q05655	NOTCH,JAKSTAT
GRB1	P27986	MAP2K1	Q02750	NOTCH,RTK,JAKSTAT	DXS1179E	P41743	RTK
GRB1	P27986	SYK	P43405	NOTCH	SRC	P12931	RTK	Yes
GRB1	P27986	PIK3CG	P48736	NOTCH,RTK,JAKSTAT	PTP2C	Q06124	NOTCH,RTK,JAKSTAT
GRB1	P27986	JAK2	O60674	JAKSTAT	EPOR	P19235	JAKSTAT
GRB1	P27986	CTNNB	P35222	NOTCH,WNT	FLT	P17948	JAKSTAT	Yes
GRB1	P27986	APT1LG1	P48023	NOTCH,RTK,JAKSTAT	SRC	P12931	RTK
GRB1	P27986	ERBB2	P04626	RTK	EGFR	P00533	RTK,JAKSTAT
GRB1	P27986	IL23R	Q5VWK5	JAKSTAT	JAK2	O60674	JAKSTAT
GRB1	P27986	IKBA	P25963	NOTCH,JAKSTAT	LCK	P06239	NOTCH
GRB1	P27986	CRKL	P46109	NOTCH,RTK,JAKSTAT	ABL	P00519	NOTCH,RTK
GRB1	P27986	PKC2	Q05513	RTK,JAKSTAT	IL4R	P24394	JAKSTAT
GRB1	P27986	SYK	P43405	NOTCH	CBL	P22681	NOTCH,RTK,JAKSTAT
GRB1	P27986	AKT3	Q9Y243	NOTCH,RTK,JAKSTAT	PDK1	O15530	RTK
GRB1	P27986	EPN	P08473	NOTCH	PIK3C1	P42338	NOTCH,RTK,JAKSTAT
GRB1	P27986	SYK	P43405	NOTCH	CRKL	P46109	NOTCH,RTK,JAKSTAT
GRB1	P27986	MTC	P04629	NOTCH,RTK	NGF	P01138	NOTCH,RTK
GRB1	P27986	TIAM1	Q13009	JAKSTAT	HRAS	P01112	NOTCH,RTK,JAKSTAT
GRB1	P27986	MTC	P04629	NOTCH,RTK	ERK1	P27361	NOTCH,TGF,RTK,JAKSTAT
GRB1	P27986	INSR	P06213	RTK	CRKL	P46109	NOTCH,RTK,JAKSTAT
GRB1	P27986	ERBB2	P04626	RTK	PIK3R2	O00459	NOTCH,RTK,JAKSTAT
GRB1	P27986	EGFR	P00533	RTK,JAKSTAT	PIK3R2	O00459	NOTCH,RTK,JAKSTAT
GRB1	P27986	MAP2K1	Q02750	NOTCH,RTK,JAKSTAT	ARAF	P10398	NOTCH,RTK
GRB1	P27986	CBL	P22681	NOTCH,RTK,JAKSTAT	FAK2	Q14289	NOTCH,JAKSTAT
GRB1	P27986	CTNNB	P35222	NOTCH,WNT	EZR	P15311	NOTCH
GRB1	P27986	CDC42	P60953	NOTCH,RTK,JAKSTAT	PKC2	Q05513	RTK,JAKSTAT
GRB1	P27986	TYK2	P29597	JAKSTAT	IL6ST	P40189	JAKSTAT
GRB1	P27986	AKT3	Q9Y243	NOTCH,RTK,JAKSTAT	PRKCD	Q05655	NOTCH,JAKSTAT
GRB1	P27986	SRK	P43403	NOTCH	ABL	P00519	NOTCH,RTK
GRB1	P27986	RPS6KB1	P23443	TGF,RTK	PDK1	Q15118	NOTCH	Yes
GRB1	P27986	VAV	P15498	NOTCH,JAKSTAT	SRK	P43403	NOTCH
GRB1	P27986	NTRK2	Q16620	NOTCH,RTK	FYN	P06241	NOTCH
GRB1	P27986	JAK2	O60674	JAKSTAT	BRCA1	P38398	NOTCH	Yes
GRB1	P27986	DXS1179E	P41743	RTK	HRAS	P01112	NOTCH,RTK,JAKSTAT
GRB1	P27986	ERK1	P27361	NOTCH,TGF,RTK,JAKSTAT	SYK	P43405	NOTCH
GRB1	P27986	PRKCD	Q05655	NOTCH,JAKSTAT	PIK3CA	P42336	NOTCH,RTK,JAKSTAT
GRB1	P27986	SYK	P43405	NOTCH	FAK2	Q14289	NOTCH,JAKSTAT
GRB1	P27986	ERK1	P27361	NOTCH,TGF,RTK,JAKSTAT	LCK	P06239	NOTCH
GRB1	P27986	MAP2K1	Q02750	NOTCH,RTK,JAKSTAT	EGFR	P00533	RTK,JAKSTAT
GRB1	P27986	ERBB2	P04626	RTK	ERBB3	P21860	RTK
GRB1	P27986	PTP2C	Q06124	NOTCH,RTK,JAKSTAT	FLT	P17948	JAKSTAT
GRB1	P27986	IL12R	P42701	JAKSTAT	IL12B	P29460	JAKSTAT
GRB1	P27986	SRK	P43403	NOTCH	LCK	P06239	NOTCH
GRB1	P27986	INSR	P06213	RTK	CBL	P22681	NOTCH,RTK,JAKSTAT
GRB1	P27986	VAV	P15498	NOTCH,JAKSTAT	EGFR	P00533	RTK,JAKSTAT
GRB1	P27986	MAP2K1	Q02750	NOTCH,RTK,JAKSTAT	PKC2	Q05513	RTK,JAKSTAT
GRB1	P27986	LCK	P06239	NOTCH	PRKCD	Q05655	NOTCH,JAKSTAT
GRB1	P27986	MTC	P04629	NOTCH,RTK	PTP2C	Q06124	NOTCH,RTK,JAKSTAT
GRB1	P27986	SYK	P43405	NOTCH	PIK3R2	O00459	NOTCH,RTK,JAKSTAT
GRB1	P27986	SRK	P43403	NOTCH	FYN	P06241	NOTCH
GRB1	P27986	PTP2C	Q06124	NOTCH,RTK,JAKSTAT	LCK	P06239	NOTCH
GRB1	P27986	APRF	P40763	JAKSTAT	PTP2C	Q06124	NOTCH,RTK,JAKSTAT
GRB1	P27986	GHR	P10912	JAKSTAT	APRF	P40763	JAKSTAT
GRB1	P27986	TYK2	P29597	JAKSTAT	CRKL	P46109	NOTCH,RTK,JAKSTAT
GRB1	P27986	INSR	P06213	RTK	ERK1	P27361	NOTCH,TGF,RTK,JAKSTAT
GRB1	P27986	EGFR	P00533	RTK,JAKSTAT	PRKCD	Q05655	NOTCH,JAKSTAT
GRB1	P27986	ERK1	P27361	NOTCH,TGF,RTK,JAKSTAT	PTP2C	Q06124	NOTCH,RTK,JAKSTAT
GRB1	P27986	JAK2	O60674	JAKSTAT	IL4R	P24394	JAKSTAT
GRB1	P27986	APRF	P40763	JAKSTAT	SYK	P43405	NOTCH	Yes
GRB1	P27986	INPP5D	Q92835	RTK	IL4R	P24394	JAKSTAT	Yes
GRB1	P27986	ERBB2	P04626	RTK	IL6ST	P40189	JAKSTAT	Yes
GRB1	P27986	VAV	P15498	NOTCH,JAKSTAT	JAK2	O60674	JAKSTAT
GRB1	P27986	PKC2	Q05513	RTK,JAKSTAT	PRKCD	Q05655	NOTCH,JAKSTAT
GRB1	P27986	ALK5	P36897	TGF,RTK,JAKSTAT	PIK3R2	O00459	NOTCH,RTK,JAKSTAT
GRB1	P27986	CBL	P22681	NOTCH,RTK,JAKSTAT	FYN	P06241	NOTCH
GRB1	P27986	APRF	P40763	JAKSTAT	IL2RA	P01589	JAKSTAT
GRB1	P27986	IFNAR	P17181	NOTCH,JAKSTAT	CRKL	P46109	NOTCH,RTK,JAKSTAT
GRB1	P27986	EGFR	P00533	RTK,JAKSTAT	JAK2	O60674	JAKSTAT
GRB1	P27986	RPS6KB1	P23443	TGF,RTK	PIK3CA	P42336	NOTCH,RTK,JAKSTAT
GRB1	P27986	PTP2C	Q06124	NOTCH,RTK,JAKSTAT	IL6ST	P40189	JAKSTAT
GRB1	P27986	SYK	P43405	NOTCH	IL2RB	P14784	JAKSTAT	Yes
GRB1	P27986	INPP5D	Q92835	RTK	CRKL	P46109	NOTCH,RTK,JAKSTAT
GRB1	P27986	APRF	P40763	JAKSTAT	IL6ST	P40189	JAKSTAT
GRB1	P27986	LCK	P06239	NOTCH	IFNAR	P17181	NOTCH,JAKSTAT
GRB1	P27986	APRF	P40763	JAKSTAT	FAK2	Q14289	NOTCH,JAKSTAT
GRB1	P27986	VAV	P15498	NOTCH,JAKSTAT	FAK2	Q14289	NOTCH,JAKSTAT
GRB1	P27986	CDC42	P60953	NOTCH,RTK,JAKSTAT	LCK	P06239	NOTCH
GRB1	P27986	MTC	P04629	NOTCH,RTK	KREV1	P62834	NOTCH,RTK,JAKSTAT
GRB1	P27986	INSR	P06213	RTK	VAV3	Q9UKW4	NOTCH,JAKSTAT	Yes
GRB1	P27986	APRF	P40763	JAKSTAT	IL2RB	P14784	JAKSTAT
GRB1	P27986	MTC	P04629	NOTCH,RTK	ABL	P00519	NOTCH,RTK
GRB1	P27986	SRC	P12931	RTK	DXS1179E	P41743	RTK
GRB1	P27986	IL2RB	P14784	JAKSTAT	IL2RA	P01589	JAKSTAT
GRB1	P27986	PIK3CA	P42336	NOTCH,RTK,JAKSTAT	HRAS	P01112	NOTCH,RTK,JAKSTAT
GRB1	P27986	SRC	P12931	RTK	ABL	P00519	NOTCH,RTK
GRB1	P27986	PLCB2	Q00722	NOTCH,WNT,JAKSTAT	GAQ	P50148	NOTCH
GRB1	P27986	EGFR	P00533	RTK,JAKSTAT	CTNNB	P35222	NOTCH,WNT	Yes
GRB1	P27986	APT1LG1	P48023	NOTCH,RTK,JAKSTAT	EZR	P15311	NOTCH
GRB1	P27986	PIK3R2	O00459	NOTCH,RTK,JAKSTAT	ERBB3	P21860	RTK
GRB1	P27986	APRF	P40763	JAKSTAT	PRKCD	Q05655	NOTCH,JAKSTAT
GRB1	P27986	APRF	P40763	JAKSTAT	BRCA1	P38398	NOTCH	Yes
GRB1	P27986	SRC	P12931	RTK	CBL	P22681	NOTCH,RTK,JAKSTAT
GRB1	P27986	SYK	P43405	NOTCH	FYN	P06241	NOTCH
GRB1	P27986	KIT	P10721	JAKSTAT	CBL	P22681	NOTCH,RTK,JAKSTAT
GRB1	P27986	SRK	P43403	NOTCH	CBL	P22681	NOTCH,RTK,JAKSTAT
GRB1	P27986	KIT	P10721	JAKSTAT	LCK	P06239	NOTCH	Yes
GRB1	P27986	KIT	P10721	JAKSTAT	CSF2R	P15509	JAKSTAT
GRB1	P27986	EGF	P01133	RTK,JAKSTAT	ERBB3	P21860	RTK
GRB1	P27986	CSF1R	P07333	JAKSTAT	PIK3R2	O00459	NOTCH,RTK,JAKSTAT
GRB1	P27986	RAC2	P15153	NOTCH,WNT,RTK,JAKSTAT	CDC42	P60953	NOTCH,RTK,JAKSTAT
GRB1	P27986	IL2	P60568	JAKSTAT	IL2RA	P01589	JAKSTAT
GRB1	P27986	PTP2C	Q06124	NOTCH,RTK,JAKSTAT	CBL	P22681	NOTCH,RTK,JAKSTAT
GRB1	P27986	EGFR	P00533	RTK,JAKSTAT	CBL	P22681	NOTCH,RTK,JAKSTAT
GRB1	P27986	NGFR	P08138	NOTCH,JAKSTAT	NTRK2	Q16620	NOTCH,RTK
GRB1	P27986	AKT3	Q9Y243	NOTCH,RTK,JAKSTAT	PKC2	Q05513	RTK,JAKSTAT
GRB1	P27986	INSR	P06213	RTK	SRC	P12931	RTK
GRB1	P27986	ARAF	P10398	NOTCH,RTK	HRAS	P01112	NOTCH,RTK,JAKSTAT
GRB1	P27986	VAV	P15498	NOTCH,JAKSTAT	IL6ST	P40189	JAKSTAT
GRB1	P27986	EGF	P01133	RTK,JAKSTAT	EGFR	P00533	RTK,JAKSTAT
GRB1	P27986	NGF	P01138	NOTCH,RTK	NGFR	P08138	NOTCH,JAKSTAT
GRB1	P27986	IKBA	P25963	NOTCH,JAKSTAT	SRC	P12931	RTK	Yes
GRB1	P27986	PIK3CG	P48736	NOTCH,RTK,JAKSTAT	HRAS	P01112	NOTCH,RTK,JAKSTAT
GRB1	P27986	ADAM12	O43184	RTK	EGF	P01133	RTK,JAKSTAT
GRB1	P27986	TIAM1	Q13009	JAKSTAT	SRC	P12931	RTK	Yes
GRB1	P27986	ERBB2	P04626	RTK	EGF	P01133	RTK,JAKSTAT
GRB1	P27986	PTP2C	Q06124	NOTCH,RTK,JAKSTAT	FYN	P06241	NOTCH
GRB1	P27986	IL23R	Q5VWK5	JAKSTAT	IL12R	P42701	JAKSTAT
GRB1	P27986	APRF	P40763	JAKSTAT	LCK	P06239	NOTCH	Yes
GRB1	P27986	ERBB2	P04626	RTK	SRC	P12931	RTK
GRB1	P27986	ERBB2	P04626	RTK	ERBB4	Q15303	RTK,JAKSTAT
GRB1	P27986	IL23A	Q9NPF7	JAKSTAT	IL12R	P42701	JAKSTAT
GRB1	P27986	ERBB2	P04626	RTK	FAK2	Q14289	NOTCH,JAKSTAT	Yes
GRB1	P27986	APRF	P40763	JAKSTAT	SRC	P12931	RTK	Yes
GRB1	P27986	MAP2K1	Q02750	NOTCH,RTK,JAKSTAT	HRAS	P01112	NOTCH,RTK,JAKSTAT
GRB1	P27986	PIK3R2	O00459	NOTCH,RTK,JAKSTAT	ERBB4	Q15303	RTK,JAKSTAT
GRB1	P27986	CBL	P22681	NOTCH,RTK,JAKSTAT	CRKL	P46109	NOTCH,RTK,JAKSTAT
GRB1	P27986	CBL3	Q9ULV8	NOTCH,RTK,JAKSTAT	SRC	P12931	RTK
GRB1	P27986	PIK3CG	P48736	NOTCH,RTK,JAKSTAT	KRAS	P01116	NOTCH,RTK,JAKSTAT
GRB1	P27986	IL7R	P16871	JAKSTAT	FYN	P06241	NOTCH	Yes
GRB1	P27986	INSR	P06213	RTK	PRKCD	Q05655	NOTCH,JAKSTAT	Yes
GRB1	P27986	JAK2	O60674	JAKSTAT	IL3R	P26951	JAKSTAT
GRB1	P27986	KIAA0581	Q9NQ66	NOTCH,WNT,JAKSTAT	PRKCD	Q05655	NOTCH,JAKSTAT
GRB1	P27986	IL1B	P01584	RTK,JAKSTAT	IL1R	P14778	RTK,JAKSTAT
GRB1	P27986	EGFR	P00533	RTK,JAKSTAT	FAK2	Q14289	NOTCH,JAKSTAT
GRB1	P27986	CDC42	P60953	NOTCH,RTK,JAKSTAT	IMD2	P42768	JAKSTAT
GRB1	P27986	CBL3	Q9ULV8	NOTCH,RTK,JAKSTAT	EGFR	P00533	RTK,JAKSTAT
GRB1	P27986	IL23R	Q5VWK5	JAKSTAT	APRF	P40763	JAKSTAT
GRB1	P27986	ALK5	P36897	TGF,RTK,JAKSTAT	CTNNB	P35222	NOTCH,WNT	Yes
GRB1	P27986	CDC42	P60953	NOTCH,RTK,JAKSTAT	DXS1179E	P41743	RTK
GRB10	Q13322	EGFR	P00533	RTK,JAKSTAT	SRC	P12931	RTK
GRB10	Q13322	EGFR	P00533	RTK,JAKSTAT	JAK2	O60674	JAKSTAT
GRB10	Q13322	RAF	P04049	NOTCH,RTK,JAKSTAT	MAP2K1	Q02750	NOTCH,RTK,JAKSTAT
GRB10	Q13322	MAP2K1	Q02750	NOTCH,RTK,JAKSTAT	ELK1	P19419	RTK
GRB10	Q13322	SRC	P12931	RTK	ABL	P00519	NOTCH,RTK
GRB10	Q13322	JAK2	O60674	JAKSTAT	ABL	P00519	NOTCH,RTK	Yes
GRB10	Q13322	JAK2	O60674	JAKSTAT	FYN	P06241	NOTCH	Yes
GRB10	Q13322	FLK1	P35968	JAKSTAT	FYN	P06241	NOTCH	Yes
GRB10	Q13322	MAP2K1	Q02750	NOTCH,RTK,JAKSTAT	EGFR	P00533	RTK,JAKSTAT
GRB10	Q13322	KIT	P10721	JAKSTAT	FYN	P06241	NOTCH	Yes
GRB10	Q13322	INSR	P06213	RTK	RAF	P04049	NOTCH,RTK,JAKSTAT
GRB10	Q13322	INSR	P06213	RTK	SRC	P12931	RTK
GRB10	Q13322	INSR	P06213	RTK	JAK2	O60674	JAKSTAT	Yes
GRB10	Q13322	KIT	P10721	JAKSTAT	JAK2	O60674	JAKSTAT
GRB10	Q13322	KIT	P10721	JAKSTAT	ABL	P00519	NOTCH,RTK	Yes
GRB10	Q13322	FLK1	P35968	JAKSTAT	SRC	P12931	RTK	Yes
GRB10	Q13322	RAF	P04049	NOTCH,RTK,JAKSTAT	JAK2	O60674	JAKSTAT
GRB10	Q13322	RAF	P04049	NOTCH,RTK,JAKSTAT	FYN	P06241	NOTCH
GRB10	Q13322	MAP3K14	Q99558	RTK	EGFR	P00533	RTK,JAKSTAT
GRB10	Q13322	GHR	P10912	JAKSTAT	JAK2	O60674	JAKSTAT
GRB10	Q13322	RAF	P04049	NOTCH,RTK,JAKSTAT	SRC	P12931	RTK
GRB10	Q13322	KIT	P10721	JAKSTAT	SRC	P12931	RTK	Yes
GRB14	Q14449	MAP3K14	Q99558	RTK	EGFR	P00533	RTK,JAKSTAT
GRB14	Q14449	PDK1	O15530	RTK	DXS1179E	P41743	RTK
GRB14	Q14449	PDK1	O15530	RTK	PKC2	Q05513	RTK,JAKSTAT
GRB14	Q14449	INSR	P06213	RTK	INS	P01308	RTK
GRB2	P62993	PIK3R2	O00459	NOTCH,RTK,JAKSTAT	FYN	P06241	NOTCH
GRB2	P62993	MAP2K1	Q02750	NOTCH,RTK,JAKSTAT	ERK1	P27361	NOTCH,TGF,RTK,JAKSTAT
GRB2	P62993	JAK1	P23458	JAKSTAT	TNFAR	P19438	NOTCH,RTK,JAKSTAT
GRB2	P62993	APT1LG1	P48023	NOTCH,RTK,JAKSTAT	FYN	P06241	NOTCH
GRB2	P62993	EGF	P01133	RTK,JAKSTAT	ERBB3	P21860	RTK
GRB2	P62993	MAP2K1	Q02750	NOTCH,RTK,JAKSTAT	PKC2	Q05513	RTK,JAKSTAT
GRB2	P62993	ERK1	P27361	NOTCH,TGF,RTK,JAKSTAT	PAK2	Q13177	RTK
GRB2	P62993	ERBB2	P04626	RTK	ERBB4	Q15303	RTK,JAKSTAT
GRB2	P62993	ERK1	P27361	NOTCH,TGF,RTK,JAKSTAT	PTP2C	Q06124	NOTCH,RTK,JAKSTAT
GRB2	P62993	INSR	P06213	RTK	CBL	P22681	NOTCH,RTK,JAKSTAT
GRB2	P62993	CD45	P08575	JAKSTAT	JAK2	O60674	JAKSTAT
GRB2	P62993	CSF1R	P07333	JAKSTAT	PIK3R2	O00459	NOTCH,RTK,JAKSTAT
GRB2	P62993	PTP2C	Q06124	NOTCH,RTK,JAKSTAT	EPOR	P19235	JAKSTAT
GRB2	P62993	PTP2C	Q06124	NOTCH,RTK,JAKSTAT	IL4R	P24394	JAKSTAT
GRB2	P62993	MTC	P04629	NOTCH,RTK	PTP2C	Q06124	NOTCH,RTK,JAKSTAT
GRB2	P62993	MAP2K1	Q02750	NOTCH,RTK,JAKSTAT	EGFR	P00533	RTK,JAKSTAT
GRB2	P62993	PAK2	Q13177	RTK	ABL	P00519	NOTCH,RTK
GRB2	P62993	NGF	P01138	NOTCH,RTK	NGFR	P08138	NOTCH,JAKSTAT
GRB2	P62993	SYK	P43405	NOTCH	MAPKAPK1A	Q15418	NOTCH,RTK
GRB2	P62993	SYK	P43405	NOTCH	PIK3R2	O00459	NOTCH,RTK,JAKSTAT
GRB2	P62993	HPK1	Q92918	RTK	CRKL	P46109	NOTCH,RTK,JAKSTAT
GRB2	P62993	PKC2	Q05513	RTK,JAKSTAT	HRAS	P01112	NOTCH,RTK,JAKSTAT
GRB2	P62993	IL2RB	P14784	JAKSTAT	IL2RA	P01589	JAKSTAT
GRB2	P62993	CSK	P41240	NOTCH,RTK,JAKSTAT	FYN	P06241	NOTCH
GRB2	P62993	INSR	P06213	RTK	CSK	P41240	NOTCH,RTK,JAKSTAT
GRB2	P62993	ADAM12	O43184	RTK	EGF	P01133	RTK,JAKSTAT
GRB2	P62993	JAK2	O60674	JAKSTAT	PTP2C	Q06124	NOTCH,RTK,JAKSTAT
GRB2	P62993	PIK3R2	O00459	NOTCH,RTK,JAKSTAT	ERBB4	Q15303	RTK,JAKSTAT
GRB2	P62993	IL6R	P08887	JAKSTAT	SRC	P12931	RTK	Yes
GRB2	P62993	EMT	Q08881	NOTCH,JAKSTAT	FYN	P06241	NOTCH
GRB2	P62993	JAK2	O60674	JAKSTAT	IL4R	P24394	JAKSTAT
GRB2	P62993	KIT	P10721	JAKSTAT	CRKL	P46109	NOTCH,RTK,JAKSTAT
GRB2	P62993	EGF	P01133	RTK,JAKSTAT	EGFR	P00533	RTK,JAKSTAT
GRB2	P62993	KIT	P10721	JAKSTAT	KITLG	P21583	JAKSTAT
GRB2	P62993	JAK1	P23458	JAKSTAT	HBP	O75886	RTK,JAKSTAT
GRB2	P62993	SRK	P43403	NOTCH	FYN	P06241	NOTCH
GRB2	P62993	ADAM12	O43184	RTK	SRC	P12931	RTK
GRB2	P62993	EGFR	P00533	RTK,JAKSTAT	FAK2	Q14289	NOTCH,JAKSTAT
GRB2	P62993	PTP2C	Q06124	NOTCH,RTK,JAKSTAT	CBL	P22681	NOTCH,RTK,JAKSTAT
GRB2	P62993	ERBB2	P04626	RTK	SOS1	Q07889	NOTCH,RTK,JAKSTAT
GRB2	P62993	SRK	P43403	NOTCH	ABL	P00519	NOTCH,RTK
GRB2	P62993	JAK2	O60674	JAKSTAT	CSF3R	Q99062	JAKSTAT
GRB2	P62993	CD45	P08575	JAKSTAT	FYN	P06241	NOTCH	Yes
GRB2	P62993	IMD2	P42768	JAKSTAT	CRKL	P46109	NOTCH,RTK,JAKSTAT
GRB2	P62993	PRKCD	Q05655	NOTCH,JAKSTAT	FAK2	Q14289	NOTCH,JAKSTAT
GRB2	P62993	ERBB2	P04626	RTK	ERBB3	P21860	RTK
GRB2	P62993	ERK1	P27361	NOTCH,TGF,RTK,JAKSTAT	NGFR	P08138	NOTCH,JAKSTAT
GRB2	P62993	SOS1	Q07889	NOTCH,RTK,JAKSTAT	ERBB3	P21860	RTK
GRB2	P62993	SRK	P43403	NOTCH	SOS1	Q07889	NOTCH,RTK,JAKSTAT
GRB2	P62993	JAK2	O60674	JAKSTAT	HBP	O75886	RTK,JAKSTAT
GRB2	P62993	INPP5D	Q92835	RTK	CSF3R	Q99062	JAKSTAT	Yes
GRB2	P62993	RPS6KB1	P23443	TGF,RTK	PIK3CA	P42336	NOTCH,RTK,JAKSTAT
GRB2	P62993	INSR	P06213	RTK	ERK1	P27361	NOTCH,TGF,RTK,JAKSTAT
GRB2	P62993	INSR	P06213	RTK	PTP2C	Q06124	NOTCH,RTK,JAKSTAT
GRB2	P62993	VAV	P15498	NOTCH,JAKSTAT	FYN	P06241	NOTCH
GRB2	P62993	APT1LG1	P48023	NOTCH,RTK,JAKSTAT	SRC	P12931	RTK
GRB2	P62993	EGFR	P00533	RTK,JAKSTAT	SRC	P12931	RTK
GRB2	P62993	KIT	P10721	JAKSTAT	PIK3R2	O00459	NOTCH,RTK,JAKSTAT
GRB2	P62993	CLH17	Q00610	RTK	CLTA	P09496	RTK
GRB2	P62993	KIT	P10721	JAKSTAT	EPOR	P19235	JAKSTAT
GRB2	P62993	PIK3CG	P48736	NOTCH,RTK,JAKSTAT	HRAS	P01112	NOTCH,RTK,JAKSTAT
GRB2	P62993	JAK2	O60674	JAKSTAT	IL5R	Q01344	JAKSTAT
GRB2	P62993	SOS2	Q07890	NOTCH,RTK,JAKSTAT	HRAS	P01112	NOTCH,RTK,JAKSTAT
GRB2	P62993	CD247	P20963	NOTCH	FYN	P06241	NOTCH
GRB2	P62993	PIK3CG	P48736	NOTCH,RTK,JAKSTAT	PTP2C	Q06124	NOTCH,RTK,JAKSTAT
GRB2	P62993	PTP2C	Q06124	NOTCH,RTK,JAKSTAT	FLT	P17948	JAKSTAT
GRB2	P62993	WASL	O00401	JAKSTAT	ABL	P00519	NOTCH,RTK	Yes
GRB2	P62993	EGFR	P00533	RTK,JAKSTAT	SOS1	Q07889	NOTCH,RTK,JAKSTAT
GRB2	P62993	SRC	P12931	RTK	PKC2	Q05513	RTK,JAKSTAT
GRB2	P62993	SRK	P43403	NOTCH	CBL	P22681	NOTCH,RTK,JAKSTAT
GRB2	P62993	KIT	P10721	JAKSTAT	CBL	P22681	NOTCH,RTK,JAKSTAT
GRB2	P62993	OK/SW-cl.11	P61224	NOTCH,RTK,JAKSTAT	HRAS	P01112	NOTCH,RTK,JAKSTAT
GRB2	P62993	ERK1	P27361	NOTCH,TGF,RTK,JAKSTAT	RPS6KB1	P23443	TGF,RTK
GRB2	P62993	INPP5D	Q92835	RTK	KIT	P10721	JAKSTAT	Yes
GRB2	P62993	SYK	P43405	NOTCH	EPOR	P19235	JAKSTAT	Yes
GRB2	P62993	ERK1	P27361	NOTCH,TGF,RTK,JAKSTAT	CSBP	Q16539	NOTCH,RTK,JAKSTAT
GRB2	P62993	IL6ST	P40189	JAKSTAT	ERBB3	P21860	RTK	Yes
GRB2	P62993	JAK1	P23458	JAKSTAT	SYK	P43405	NOTCH	Yes
GRB2	P62993	PTP2C	Q06124	NOTCH,RTK,JAKSTAT	CRKL	P46109	NOTCH,RTK,JAKSTAT
GRB2	P62993	CLTA	P09496	RTK	EGFR	P00533	RTK,JAKSTAT
GRB2	P62993	VAV	P15498	NOTCH,JAKSTAT	FAK2	Q14289	NOTCH,JAKSTAT
GRB2	P62993	IL6ST	P40189	JAKSTAT	PRKCD	Q05655	NOTCH,JAKSTAT
GRB2	P62993	INPP5D	Q92835	RTK	CD135	P36888	JAKSTAT	Yes
GRB2	P62993	ERBB2	P04626	RTK	EGF	P01133	RTK,JAKSTAT
GRB2	P62993	PIK3R2	O00459	NOTCH,RTK,JAKSTAT	CRKL	P46109	NOTCH,RTK,JAKSTAT
GRB2	P62993	EMT	Q08881	NOTCH,JAKSTAT	CBL	P22681	NOTCH,RTK,JAKSTAT
GRB2	P62993	ELK1	P19419	RTK	CSBP	Q16539	NOTCH,RTK,JAKSTAT
GRB2	P62993	KIT	P10721	JAKSTAT	FYN	P06241	NOTCH	Yes
GRB2	P62993	FLT4	P35916	JAKSTAT	PTP2C	Q06124	NOTCH,RTK,JAKSTAT
GRB2	P62993	KIT	P10721	JAKSTAT	ABL	P00519	NOTCH,RTK	Yes
GRB2	P62993	SRC	P12931	RTK	PRKCD	Q05655	NOTCH,JAKSTAT	Yes
GRB2	P62993	CD45	P08575	JAKSTAT	SRK	P43403	NOTCH	Yes
GRB2	P62993	SRC	P12931	RTK	IMD2	P42768	JAKSTAT	Yes
GRB2	P62993	INSR	P06213	RTK	JAK1	P23458	JAKSTAT	Yes
GRB2	P62993	PDGFR2	P16234	RTK,JAKSTAT	CRKL	P46109	NOTCH,RTK,JAKSTAT
GRB2	P62993	SOS1	Q07889	NOTCH,RTK,JAKSTAT	FYN	P06241	NOTCH
GRB2	P62993	SOS2	Q07890	NOTCH,RTK,JAKSTAT	CRKL	P46109	NOTCH,RTK,JAKSTAT
GRB2	P62993	MAP2K1	Q02750	NOTCH,RTK,JAKSTAT	ELK1	P19419	RTK
GRB2	P62993	CBL3	Q9ULV8	NOTCH,RTK,JAKSTAT	SRC	P12931	RTK
GRB2	P62993	JNK2	P45984	NOTCH,WNT,RTK	RPS6KB1	P23443	TGF,RTK
GRB2	P62993	KIT	P10721	JAKSTAT	CLH17	Q00610	RTK	Yes
GRB2	P62993	JAK1	P23458	JAKSTAT	PDGFR2	P16234	RTK,JAKSTAT
GRB2	P62993	FLK1	P35968	JAKSTAT	FYN	P06241	NOTCH	Yes
GRB2	P62993	SRC	P12931	RTK	CDKN1B	P46527	RTK
GRB2	P62993	KIT	P10721	JAKSTAT	PIK3CG	P48736	NOTCH,RTK,JAKSTAT
GRB2	P62993	ERBB2	P04626	RTK	EGFR	P00533	RTK,JAKSTAT
GRB2	P62993	SRC	P12931	RTK	FAK2	Q14289	NOTCH,JAKSTAT	Yes
GRB2	P62993	GHR	P10912	JAKSTAT	PTP2C	Q06124	NOTCH,RTK,JAKSTAT
GRB2	P62993	CRKL	P46109	NOTCH,RTK,JAKSTAT	SOS1	Q07889	NOTCH,RTK,JAKSTAT
GRB2	P62993	FAK2	Q14289	NOTCH,JAKSTAT	ERBB3	P21860	RTK	Yes
GRB2	P62993	FLK1	P35968	JAKSTAT	VEGFC	P49767	JAKSTAT
GRB2	P62993	CBL	P22681	NOTCH,RTK,JAKSTAT	FAK2	Q14289	NOTCH,JAKSTAT
GRB2	P62993	EPOR	P19235	JAKSTAT	KITLG	P21583	JAKSTAT
GRB2	P62993	DSHP	O60880	NOTCH	FYN	P06241	NOTCH
GRB2	P62993	SRK	P43403	NOTCH	FAK2	Q14289	NOTCH,JAKSTAT
GRB2	P62993	MTC	P04629	NOTCH,RTK	ERK1	P27361	NOTCH,TGF,RTK,JAKSTAT
GRB2	P62993	SYK	P43405	NOTCH	IL2RB	P14784	JAKSTAT	Yes
GRB2	P62993	EGFR	P00533	RTK,JAKSTAT	CBL	P22681	NOTCH,RTK,JAKSTAT
GRB2	P62993	INSR	P06213	RTK	INS	P01308	RTK
GRB2	P62993	SOS2	Q07890	NOTCH,RTK,JAKSTAT	ABL	P00519	NOTCH,RTK
GRB2	P62993	FAK2	Q14289	NOTCH,JAKSTAT	FYN	P06241	NOTCH
GRB2	P62993	PIK3R2	O00459	NOTCH,RTK,JAKSTAT	SOS1	Q07889	NOTCH,RTK,JAKSTAT
GRB2	P62993	ERK1	P27361	NOTCH,TGF,RTK,JAKSTAT	ELK1	P19419	RTK
GRB2	P62993	JAK1	P23458	JAKSTAT	FAK2	Q14289	NOTCH,JAKSTAT
GRB2	P62993	JAK1	P23458	JAKSTAT	IL6ST	P40189	JAKSTAT
GRB2	P62993	EGFR	P00533	RTK,JAKSTAT	PTP2C	Q06124	NOTCH,RTK,JAKSTAT
GRB2	P62993	SYK	P43405	NOTCH	VAV2	P52735	NOTCH,JAKSTAT
GRB2	P62993	SRC	P12931	RTK	ABL	P00519	NOTCH,RTK
GRB2	P62993	MAP2K1	Q02750	NOTCH,RTK,JAKSTAT	CSBP	Q16539	NOTCH,RTK,JAKSTAT
GRB2	P62993	ERBB2	P04626	RTK	PIK3R2	O00459	NOTCH,RTK,JAKSTAT
GRB2	P62993	ERBB4	Q15303	RTK,JAKSTAT	ERBB3	P21860	RTK
GRB2	P62993	EGFR	P00533	RTK,JAKSTAT	VAV3	Q9UKW4	NOTCH,JAKSTAT
GRB2	P62993	SYK	P43405	NOTCH	CSF3R	Q99062	JAKSTAT	Yes
GRB2	P62993	INPP5D	Q92835	RTK	CRKL	P46109	NOTCH,RTK,JAKSTAT
GRB2	P62993	SYK	P43405	NOTCH	HPK1	Q92918	RTK	Yes
GRB2	P62993	HRAS	P01112	NOTCH,RTK,JAKSTAT	FYN	P06241	NOTCH
GRB2	P62993	SYK	P43405	NOTCH	FYN	P06241	NOTCH
GRB2	P62993	VAV	P15498	NOTCH,JAKSTAT	EPOR	P19235	JAKSTAT
GRB2	P62993	JAK1	P23458	JAKSTAT	IL5R	Q01344	JAKSTAT
GRB2	P62993	CSK	P41240	NOTCH,RTK,JAKSTAT	SRC	P12931	RTK
GRB2	P62993	ERK1	P27361	NOTCH,TGF,RTK,JAKSTAT	EPOR	P19235	JAKSTAT
GRB2	P62993	PRKCD	Q05655	NOTCH,JAKSTAT	PIK3CA	P42336	NOTCH,RTK,JAKSTAT
GRB2	P62993	CBL	P22681	NOTCH,RTK,JAKSTAT	EPOR	P19235	JAKSTAT
GRB2	P62993	CBL	P22681	NOTCH,RTK,JAKSTAT	CRKL	P46109	NOTCH,RTK,JAKSTAT
GRB2	P62993	EMT	Q08881	NOTCH,JAKSTAT	IMD2	P42768	JAKSTAT
GRB2	P62993	INPP5D	Q92835	RTK	CSF1R	P07333	JAKSTAT	Yes
GRB2	P62993	PIK3CA	P42336	NOTCH,RTK,JAKSTAT	HRAS	P01112	NOTCH,RTK,JAKSTAT
GRB2	P62993	JAK1	P23458	JAKSTAT	PTP2C	Q06124	NOTCH,RTK,JAKSTAT
GRB2	P62993	INSR	P06213	RTK	SRC	P12931	RTK
GRB2	P62993	FGF1	P05230	RTK	FGFR3	P22607	RTK
GRB2	P62993	TNFAR	P19438	NOTCH,RTK,JAKSTAT	JAK2	O60674	JAKSTAT
GRB2	P62993	MAP2K1	Q02750	NOTCH,RTK,JAKSTAT	HRAS	P01112	NOTCH,RTK,JAKSTAT
GRB2	P62993	KIT	P10721	JAKSTAT	JAK2	O60674	JAKSTAT
GRB2	P62993	VAV	P15498	NOTCH,JAKSTAT	HRAS	P01112	NOTCH,RTK,JAKSTAT
GRB2	P62993	ERK1	P27361	NOTCH,TGF,RTK,JAKSTAT	PKC2	Q05513	RTK,JAKSTAT
GRB2	P62993	JAK2	O60674	JAKSTAT	ABL	P00519	NOTCH,RTK	Yes
GRB2	P62993	SOS2	Q07890	NOTCH,RTK,JAKSTAT	EGFR	P00533	RTK,JAKSTAT
GRB2	P62993	INPP5D	Q92835	RTK	PTP2C	Q06124	NOTCH,RTK,JAKSTAT
GRB2	P62993	CSK	P41240	NOTCH,RTK,JAKSTAT	CD247	P20963	NOTCH
GRB2	P62993	TNFAR	P19438	NOTCH,RTK,JAKSTAT	PTP2C	Q06124	NOTCH,RTK,JAKSTAT
GRB2	P62993	VAV	P15498	NOTCH,JAKSTAT	CBL	P22681	NOTCH,RTK,JAKSTAT
GRB2	P62993	EGFR	P00533	RTK,JAKSTAT	PIK3R2	O00459	NOTCH,RTK,JAKSTAT
GRB2	P62993	PAK2	Q13177	RTK	FYN	P06241	NOTCH	Yes
GRB2	P62993	PKC2	Q05513	RTK,JAKSTAT	IL4R	P24394	JAKSTAT
GRB2	P62993	IL2	P60568	JAKSTAT	NGFR	P08138	NOTCH,JAKSTAT
GRB2	P62993	MTC	P04629	NOTCH,RTK	KREV1	P62834	NOTCH,RTK,JAKSTAT
GRB2	P62993	ERBB2	P04626	RTK	FAK2	Q14289	NOTCH,JAKSTAT	Yes
GRB2	P62993	JAK1	P23458	JAKSTAT	IL4R	P24394	JAKSTAT
GRB2	P62993	INPP5D	Q92835	RTK	IL4R	P24394	JAKSTAT	Yes
GRB2	P62993	FLT4	P35916	JAKSTAT	FIGF	O43915	JAKSTAT
GRB2	P62993	MTC	P04629	NOTCH,RTK	ABL	P00519	NOTCH,RTK
GRB2	P62993	ERBB2	P04626	RTK	JAK2	O60674	JAKSTAT	Yes
GRB2	P62993	FAK2	Q14289	NOTCH,JAKSTAT	FGFR3	P22607	RTK	Yes
GRB2	P62993	PTP2C	Q06124	NOTCH,RTK,JAKSTAT	CSF3R	Q99062	JAKSTAT
GRB2	P62993	ERBB2	P04626	RTK	PTP2C	Q06124	NOTCH,RTK,JAKSTAT
GRB2	P62993	FLK1	P35968	JAKSTAT	FLT4	P35916	JAKSTAT
GRB2	P62993	HPK1	Q92918	RTK	ABL	P00519	NOTCH,RTK
GRB2	P62993	SYK	P43405	NOTCH	SRC	P12931	RTK	Yes
GRB2	P62993	INSR	P06213	RTK	VAV	P15498	NOTCH,JAKSTAT	Yes
GRB2	P62993	INSR	P06213	RTK	CRKL	P46109	NOTCH,RTK,JAKSTAT
GRB2	P62993	INSR	P06213	RTK	PRKCD	Q05655	NOTCH,JAKSTAT	Yes
GRB2	P62993	VAV	P15498	NOTCH,JAKSTAT	SYK	P43405	NOTCH
GRB2	P62993	INSR	P06213	RTK	HRAS	P01112	NOTCH,RTK,JAKSTAT
GRB2	P62993	SOS1	Q07889	NOTCH,RTK,JAKSTAT	HRAS	P01112	NOTCH,RTK,JAKSTAT
GRB2	P62993	EGFR	P00533	RTK,JAKSTAT	HPK1	Q92918	RTK
GRB2	P62993	EPOR	P19235	JAKSTAT	CRKL	P46109	NOTCH,RTK,JAKSTAT
GRB2	P62993	JAK1	P23458	JAKSTAT	ABL	P00519	NOTCH,RTK	Yes
GRB2	P62993	EGFR	P00533	RTK,JAKSTAT	ERBB4	Q15303	RTK,JAKSTAT
GRB2	P62993	FLK1	P35968	JAKSTAT	CBL	P22681	NOTCH,RTK,JAKSTAT
GRB2	P62993	MTC	P04629	NOTCH,RTK	NGF	P01138	NOTCH,RTK
GRB2	P62993	ERK1	P27361	NOTCH,TGF,RTK,JAKSTAT	PRKCD	Q05655	NOTCH,JAKSTAT
GRB2	P62993	CD45	P08575	JAKSTAT	INSR	P06213	RTK	Yes
GRB2	P62993	KIT	P10721	JAKSTAT	PTP2C	Q06124	NOTCH,RTK,JAKSTAT
GRB2	P62993	SYK	P43405	NOTCH	CRKL	P46109	NOTCH,RTK,JAKSTAT
GRB2	P62993	FLK1	P35968	JAKSTAT	PTP2C	Q06124	NOTCH,RTK,JAKSTAT
GRB2	P62993	PTP2C	Q06124	NOTCH,RTK,JAKSTAT	IL6ST	P40189	JAKSTAT
GRB2	P62993	EGFR	P00533	RTK,JAKSTAT	ERBB3	P21860	RTK
GRB2	P62993	CD45	P08575	JAKSTAT	CD247	P20963	NOTCH	Yes
GRB2	P62993	GHR	P10912	JAKSTAT	JAK2	O60674	JAKSTAT
GRB2	P62993	IL2RB	P14784	JAKSTAT	FYN	P06241	NOTCH	Yes
GRB2	P62993	VAV2	P52735	NOTCH,JAKSTAT	CBL	P22681	NOTCH,RTK,JAKSTAT
GRB2	P62993	CBL	P22681	NOTCH,RTK,JAKSTAT	FYN	P06241	NOTCH
GRB2	P62993	CSF1R	P07333	JAKSTAT	SOS1	Q07889	NOTCH,RTK,JAKSTAT
GRB2	P62993	ERK1	P27361	NOTCH,TGF,RTK,JAKSTAT	SYK	P43405	NOTCH
GRB2	P62993	FLT4	P35916	JAKSTAT	VEGFC	P49767	JAKSTAT
GRB2	P62993	PTP2C	Q06124	NOTCH,RTK,JAKSTAT	SOS1	Q07889	NOTCH,RTK,JAKSTAT
GRB2	P62993	CBL3	Q9ULV8	NOTCH,RTK,JAKSTAT	EGFR	P00533	RTK,JAKSTAT
GRB2	P62993	EGFR	P00533	RTK,JAKSTAT	PRKCD	Q05655	NOTCH,JAKSTAT
GRB2	P62993	EGFR	P00533	RTK,JAKSTAT	HBP	O75886	RTK,JAKSTAT
GRB2	P62993	SRC	P12931	RTK	PAK2	Q13177	RTK
GRB2	P62993	INSR	P06213	RTK	JAK2	O60674	JAKSTAT	Yes
GRB2	P62993	IL6R	P08887	JAKSTAT	IL6ST	P40189	JAKSTAT
GRB2	P62993	VAV2	P52735	NOTCH,JAKSTAT	EGFR	P00533	RTK,JAKSTAT
GRB2	P62993	FLT	P17948	JAKSTAT	FAK2	Q14289	NOTCH,JAKSTAT
GRB2	P62993	GRF2	Q13905	NOTCH,RTK	CRKL	P46109	NOTCH,RTK,JAKSTAT
GRB2	P62993	PIK3R2	O00459	NOTCH,RTK,JAKSTAT	CBL	P22681	NOTCH,RTK,JAKSTAT
GRB2	P62993	CRKL	P46109	NOTCH,RTK,JAKSTAT	ABL	P00519	NOTCH,RTK
GRB2	P62993	PIK3CG	P48736	NOTCH,RTK,JAKSTAT	IL6ST	P40189	JAKSTAT
GRB2	P62993	CD45	P08575	JAKSTAT	JAK1	P23458	JAKSTAT
GRB2	P62993	VAV	P15498	NOTCH,JAKSTAT	SRK	P43403	NOTCH
GRB2	P62993	JAK2	O60674	JAKSTAT	FYN	P06241	NOTCH	Yes
GRB2	P62993	VAV	P15498	NOTCH,JAKSTAT	IL6ST	P40189	JAKSTAT
GRB2	P62993	INPP5D	Q92835	RTK	EPOR	P19235	JAKSTAT	Yes
GRB2	P62993	PIK3R2	O00459	NOTCH,RTK,JAKSTAT	ERBB3	P21860	RTK
GRB2	P62993	CSF1R	P07333	JAKSTAT	CBL	P22681	NOTCH,RTK,JAKSTAT
GRB2	P62993	SYK	P43405	NOTCH	TNFAR	P19438	NOTCH,RTK,JAKSTAT
GRB2	P62993	FLK1	P35968	JAKSTAT	SRC	P12931	RTK	Yes
GRB2	P62993	SRC	P12931	RTK	PTP2C	Q06124	NOTCH,RTK,JAKSTAT
GRB2	P62993	FLK1	P35968	JAKSTAT	FLT	P17948	JAKSTAT
GRB2	P62993	PRKCD	Q05655	NOTCH,JAKSTAT	FYN	P06241	NOTCH
GRB2	P62993	JAK1	P23458	JAKSTAT	PKC2	Q05513	RTK,JAKSTAT
GRB2	P62993	SRC	P12931	RTK	CBL	P22681	NOTCH,RTK,JAKSTAT
GRB2	P62993	KIT	P10721	JAKSTAT	SRC	P12931	RTK	Yes
GRB2	P62993	SYK	P43405	NOTCH	FAK2	Q14289	NOTCH,JAKSTAT
GRB2	P62993	ERK1	P27361	NOTCH,TGF,RTK,JAKSTAT	MAP2K2	P36507	NOTCH,RTK
GRB2	P62993	JAK2	O60674	JAKSTAT	FAK2	Q14289	NOTCH,JAKSTAT
GRB2	P62993	INSR	P06213	RTK	VAV3	Q9UKW4	NOTCH,JAKSTAT	Yes
GRB2	P62993	CD247	P20963	NOTCH	SRK	P43403	NOTCH
GRB2	P62993	PKC2	Q05513	RTK,JAKSTAT	PRKCD	Q05655	NOTCH,JAKSTAT
GRB2	P62993	EGFR	P00533	RTK,JAKSTAT	JAK2	O60674	JAKSTAT
GRB2	P62993	ERBB2	P04626	RTK	IL6ST	P40189	JAKSTAT	Yes
GRB2	P62993	PKC2	Q05513	RTK,JAKSTAT	FYN	P06241	NOTCH	Yes
GRB2	P62993	MTC	P04629	NOTCH,RTK	NGFR	P08138	NOTCH,JAKSTAT
GRB2	P62993	ERBB2	P04626	RTK	SRC	P12931	RTK
GRB2	P62993	JAK1	P23458	JAKSTAT	IL2RB	P14784	JAKSTAT
GRB2	P62993	IL2	P60568	JAKSTAT	IL2RA	P01589	JAKSTAT
GRB2	P62993	GRF2	Q13905	NOTCH,RTK	OK/SW-cl.11	P61224	NOTCH,RTK,JAKSTAT
GRB2	P62993	FLT	P17948	JAKSTAT	FYN	P06241	NOTCH	Yes
GRB2	P62993	SYK	P43405	NOTCH	CBL	P22681	NOTCH,RTK,JAKSTAT
GRB2	P62993	CSF1R	P07333	JAKSTAT	FYN	P06241	NOTCH	Yes
GRB2	P62993	INPP5D	Q92835	RTK	JAK1	P23458	JAKSTAT	Yes
GRB2	P62993	JAK2	O60674	JAKSTAT	EPOR	P19235	JAKSTAT
GRB2	P62993	VAV	P15498	NOTCH,JAKSTAT	EGFR	P00533	RTK,JAKSTAT
GRB2	P62993	PTP2C	Q06124	NOTCH,RTK,JAKSTAT	FAK2	Q14289	NOTCH,JAKSTAT
GRB2	P62993	PDGFR2	P16234	RTK,JAKSTAT	CBL	P22681	NOTCH,RTK,JAKSTAT
GRB2	P62993	PIK3CG	P48736	NOTCH,RTK,JAKSTAT	KRAS	P01116	NOTCH,RTK,JAKSTAT
GRB2	P62993	JAK1	P23458	JAKSTAT	GHR	P10912	JAKSTAT
GRB2	P62993	GRF2	Q13905	NOTCH,RTK	HRAS	P01112	NOTCH,RTK,JAKSTAT
GRB2	P62993	CCND3	P30281	WNT,JAKSTAT	CDKN1B	P46527	RTK	Yes
GRB2	P62993	CBL	P22681	NOTCH,RTK,JAKSTAT	ABL	P00519	NOTCH,RTK
GRB2	P62993	PTP2C	Q06124	NOTCH,RTK,JAKSTAT	FYN	P06241	NOTCH
GRB2	P62993	IL2	P60568	JAKSTAT	IL2RB	P14784	JAKSTAT
GRB2	P62993	IMD2	P42768	JAKSTAT	FYN	P06241	NOTCH	Yes
GRB2	P62993	SRC	P12931	RTK	HRAS	P01112	NOTCH,RTK,JAKSTAT
GRB2	P62993	ERK1	P27361	NOTCH,TGF,RTK,JAKSTAT	MAPKAPK1A	Q15418	NOTCH,RTK
GRB2	P62993	JAK1	P23458	JAKSTAT	CSF3R	Q99062	JAKSTAT
GRB2	P62993	JNK2	P45984	NOTCH,WNT,RTK	ELK1	P19419	RTK
GRB2	P62993	EGF	P01133	RTK,JAKSTAT	PIK3R2	O00459	NOTCH,RTK,JAKSTAT
GRB2	P62993	VAV	P15498	NOTCH,JAKSTAT	JAK2	O60674	JAKSTAT
GRB2	P62993	FLK1	P35968	JAKSTAT	FIGF	O43915	JAKSTAT
GRB2	P62993	CDKN1B	P46527	RTK	ABL	P00519	NOTCH,RTK
GRB2	P62993	PDGFR2	P16234	RTK,JAKSTAT	PTP2C	Q06124	NOTCH,RTK,JAKSTAT
GRB7	Q14451	ERBB2	P04626	RTK	EGFR	P00533	RTK,JAKSTAT
GRB7	Q14451	EGFR	P00533	RTK,JAKSTAT	ERBB3	P21860	RTK
GRB7	Q14451	MAP3K14	Q99558	RTK	EGFR	P00533	RTK,JAKSTAT
GRB7	Q14451	ERBB2	P04626	RTK	ERBB3	P21860	RTK
HGS	O14964	EGFR	P00533	RTK,JAKSTAT	HBP	O75886	RTK,JAKSTAT
HGS	O14964	EGF	P01133	RTK,JAKSTAT	EGFR	P00533	RTK,JAKSTAT
HGS	O14964	CLH17	Q00610	RTK	CLTA	P09496	RTK
HGS	O14964	EGFR	P00533	RTK,JAKSTAT	CBL	P22681	NOTCH,RTK,JAKSTAT
HGS	O14964	CLTA	P09496	RTK	EGFR	P00533	RTK,JAKSTAT
HTT	P42858	HIP2	P61086	NOTCH	PIAS4	Q8N2W9	NOTCH,JAKSTAT
HTT	P42858	EGFR	P00533	RTK,JAKSTAT	CASP1	P29466	NOTCH	Yes
HTT	P42858	SP1	P08047	TGF	CASP3	P42574	NOTCH,RTK	Yes
IRS1	P35568	RPS6KB1	P23443	TGF,RTK	PDK1	O15530	RTK
IRS1	P35568	PRKCQ	Q04759	NOTCH	CHUK	O15111	RTK,JAKSTAT	Yes
IRS1	P35568	ERK1	P27361	NOTCH,TGF,RTK,JAKSTAT	PRKCD	Q05655	NOTCH,JAKSTAT
IRS1	P35568	INSR	P06213	RTK	YWHAB	P31946	NOTCH,RTK
IRS1	P35568	YWHAZ	P63104	NOTCH	EGFR	P00533	RTK,JAKSTAT	Yes
IRS1	P35568	PDK1	O15530	RTK	PKC2	Q05513	RTK,JAKSTAT
IRS1	P35568	PIK3CG	P48736	NOTCH,RTK,JAKSTAT	HRAS	P01112	NOTCH,RTK,JAKSTAT
IRS1	P35568	CIS3	O14543	NOTCH,RTK,JAKSTAT	PTP2C	Q06124	NOTCH,RTK,JAKSTAT
IRS1	P35568	INPP5D	Q92835	RTK	JAK1	P23458	JAKSTAT	Yes
IRS1	P35568	INPP5D	Q92835	RTK	PTP2C	Q06124	NOTCH,RTK,JAKSTAT
IRS1	P35568	ERK1	P27361	NOTCH,TGF,RTK,JAKSTAT	RPS6KB1	P23443	TGF,RTK
IRS1	P35568	GHR	P10912	JAKSTAT	TYK2	P29597	JAKSTAT
IRS1	P35568	YWHA1	Q04917	NOTCH	YWHAE	P62258	NOTCH
IRS1	P35568	TYK2	P29597	JAKSTAT	FYN	P06241	NOTCH	Yes
IRS1	P35568	YWHAB	P31946	NOTCH,RTK	CK2A1	P68400	WNT	Yes
IRS1	P35568	MTC	P04629	NOTCH,RTK	ERK1	P27361	NOTCH,TGF,RTK,JAKSTAT
IRS1	P35568	INPP5D	Q92835	RTK	CRKL	P46109	NOTCH,RTK,JAKSTAT
IRS1	P35568	PRKCQ	Q04759	NOTCH	FIP3	Q9Y6K9	RTK,JAKSTAT	Yes
IRS1	P35568	PDK1	O15530	RTK	YWHA1	Q04917	NOTCH	Yes
IRS1	P35568	PKCE	Q02156	NOTCH	PIK3C1	P42338	NOTCH,RTK,JAKSTAT
IRS1	P35568	JNK1	P45983	NOTCH,WNT,RTK,JAKSTAT	HRAS	P01112	NOTCH,RTK,JAKSTAT
IRS1	P35568	PKCE	Q02156	NOTCH	FYN	P06241	NOTCH
IRS1	P35568	INSR	P06213	RTK	PTP2C	Q06124	NOTCH,RTK,JAKSTAT
IRS1	P35568	JAK3	P52333	JAKSTAT	IL4R	P24394	JAKSTAT
IRS1	P35568	PRKCQ	Q04759	NOTCH	IKBKB	O14920	NOTCH,RTK,JAKSTAT
IRS1	P35568	JAK1	P23458	JAKSTAT	GHR	P10912	JAKSTAT
IRS1	P35568	PRKCQ	Q04759	NOTCH	FYN	P06241	NOTCH
IRS1	P35568	YWHAZ	P63104	NOTCH	YWHAE	P62258	NOTCH
IRS1	P35568	CD45	P08575	JAKSTAT	JAK2	O60674	JAKSTAT
IRS1	P35568	INSR	P06213	RTK	HRAS	P01112	NOTCH,RTK,JAKSTAT
IRS1	P35568	PTP2C	Q06124	NOTCH,RTK,JAKSTAT	CBL	P22681	NOTCH,RTK,JAKSTAT
IRS1	P35568	PKC2	Q05513	RTK,JAKSTAT	FYN	P06241	NOTCH	Yes
IRS1	P35568	INSR	P06213	RTK	ERK1	P27361	NOTCH,TGF,RTK,JAKSTAT
IRS1	P35568	YWHAB	P31946	NOTCH,RTK	PKC2	Q05513	RTK,JAKSTAT
IRS1	P35568	PIK3CG	P48736	NOTCH,RTK,JAKSTAT	PTP2C	Q06124	NOTCH,RTK,JAKSTAT
IRS1	P35568	KIAA1303	Q8N122	RTK	RPS6KB1	P23443	TGF,RTK
IRS1	P35568	CD45	P08575	JAKSTAT	CK2A1	P68400	WNT	Yes
IRS1	P35568	CD45	P08575	JAKSTAT	FYN	P06241	NOTCH	Yes
IRS1	P35568	INSR	P06213	RTK	PRKCD	Q05655	NOTCH,JAKSTAT	Yes
IRS1	P35568	GHR	P10912	JAKSTAT	CIS3	O14543	NOTCH,RTK,JAKSTAT
IRS1	P35568	INSR	P06213	RTK	JAK2	O60674	JAKSTAT	Yes
IRS1	P35568	PKCE	Q02156	NOTCH	PDK1	O15530	RTK	Yes
IRS1	P35568	INSR	P06213	RTK	LAR	P10586	RTK
IRS1	P35568	INSR	P06213	RTK	INS	P01308	RTK
IRS1	P35568	YWHAZ	P63104	NOTCH	PRKCD	Q05655	NOTCH,JAKSTAT
IRS1	P35568	PIK3CG	P48736	NOTCH,RTK,JAKSTAT	KRAS	P01116	NOTCH,RTK,JAKSTAT
IRS1	P35568	JNK1	P45983	NOTCH,WNT,RTK,JAKSTAT	BCL2L	Q07817	NOTCH,JAKSTAT
IRS1	P35568	FRAP	P42345	RTK	RPS6KB1	P23443	TGF,RTK
IRS1	P35568	INSR	P06213	RTK	JAK1	P23458	JAKSTAT	Yes
IRS1	P35568	LAR	P10586	RTK	FYN	P06241	NOTCH	Yes
IRS1	P35568	IL2	P60568	JAKSTAT	IL2RB	P14784	JAKSTAT
IRS1	P35568	PKC2	Q05513	RTK,JAKSTAT	HRAS	P01112	NOTCH,RTK,JAKSTAT
IRS1	P35568	PKC2	Q05513	RTK,JAKSTAT	IL4R	P24394	JAKSTAT
IRS1	P35568	FRAP	P42345	RTK	PDK1	O15530	RTK
IRS1	P35568	JAK3	P52333	JAKSTAT	IL2RB	P14784	JAKSTAT
IRS1	P35568	RPS6KB1	P23443	TGF,RTK	PIK3CA	P42336	NOTCH,RTK,JAKSTAT
IRS1	P35568	PKC2	Q05513	RTK,JAKSTAT	IKBKB	O14920	NOTCH,RTK,JAKSTAT
IRS1	P35568	INPP5D	Q92835	RTK	IL4R	P24394	JAKSTAT	Yes
IRS1	P35568	PKCG	P05129	NOTCH,WNT,RTK	YWHAE	P62258	NOTCH
IRS1	P35568	GHR	P10912	JAKSTAT	PTP2C	Q06124	NOTCH,RTK,JAKSTAT
IRS1	P35568	HRAS	P01112	NOTCH,RTK,JAKSTAT	FYN	P06241	NOTCH
IRS1	P35568	YWHAB	P31946	NOTCH,RTK	CBL	P22681	NOTCH,RTK,JAKSTAT
IRS1	P35568	EGFR	P00533	RTK,JAKSTAT	PIK3R2	O00459	NOTCH,RTK,JAKSTAT
IRS1	P35568	YWHAZ	P63104	NOTCH	JNK1	P45983	NOTCH,WNT,RTK,JAKSTAT
IRS1	P35568	CD45	P08575	JAKSTAT	TYK2	P29597	JAKSTAT
IRS1	P35568	JAK3	P52333	JAKSTAT	JAK2	O60674	JAKSTAT
IRS1	P35568	GHR	P10912	JAKSTAT	JAK2	O60674	JAKSTAT
IRS1	P35568	CIS3	O14543	NOTCH,RTK,JAKSTAT	EGFR	P00533	RTK,JAKSTAT
IRS1	P35568	IL2RB	P14784	JAKSTAT	IL2RA	P01589	JAKSTAT
IRS1	P35568	JAK1	P23458	JAKSTAT	IL4R	P24394	JAKSTAT
IRS1	P35568	CD45	P08575	JAKSTAT	INSR	P06213	RTK	Yes
IRS1	P35568	EGFR	P00533	RTK,JAKSTAT	PTP2C	Q06124	NOTCH,RTK,JAKSTAT
IRS1	P35568	CHUK	O15111	RTK,JAKSTAT	FIP3	Q9Y6K9	RTK,JAKSTAT
IRS1	P35568	INSR	P06213	RTK	CRKL	P46109	NOTCH,RTK,JAKSTAT
IRS1	P35568	JAK3	P52333	JAKSTAT	CIS3	O14543	NOTCH,RTK,JAKSTAT
IRS1	P35568	ERK1	P27361	NOTCH,TGF,RTK,JAKSTAT	PKC2	Q05513	RTK,JAKSTAT
IRS1	P35568	EGFR	P00533	RTK,JAKSTAT	PRKCD	Q05655	NOTCH,JAKSTAT
IRS1	P35568	CHUK	O15111	RTK,JAKSTAT	IKBKB	O14920	NOTCH,RTK,JAKSTAT
IRS1	P35568	JAK2	O60674	JAKSTAT	FYN	P06241	NOTCH	Yes
IRS1	P35568	YWHAB	P31946	NOTCH,RTK	IKBKB	O14920	NOTCH,RTK,JAKSTAT
IRS1	P35568	TYK2	P29597	JAKSTAT	CBL	P22681	NOTCH,RTK,JAKSTAT
IRS1	P35568	MTC	P04629	NOTCH,RTK	NGF	P01138	NOTCH,RTK
IRS1	P35568	PKCE	Q02156	NOTCH	ERK1	P27361	NOTCH,TGF,RTK,JAKSTAT
IRS1	P35568	PRKCD	Q05655	NOTCH,JAKSTAT	FYN	P06241	NOTCH
IRS1	P35568	TYK2	P29597	JAKSTAT	CRKL	P46109	NOTCH,RTK,JAKSTAT
IRS1	P35568	INSR	P06213	RTK	CBL	P22681	NOTCH,RTK,JAKSTAT
IRS1	P35568	YWHAB	P31946	NOTCH,RTK	PRKCD	Q05655	NOTCH,JAKSTAT
IRS1	P35568	YWHAB	P31946	NOTCH,RTK	YWHAE	P62258	NOTCH
IRS1	P35568	YWHAZ	P63104	NOTCH	CBL	P22681	NOTCH,RTK,JAKSTAT
IRS1	P35568	CIS3	O14543	NOTCH,RTK,JAKSTAT	JAK2	O60674	JAKSTAT
IRS1	P35568	EGFR	P00533	RTK,JAKSTAT	GRB4	O43639	RTK
IRS1	P35568	YWHAB	P31946	NOTCH,RTK	PIK3R2	O00459	NOTCH,RTK,JAKSTAT
IRS1	P35568	EGFR	P00533	RTK,JAKSTAT	JAK2	O60674	JAKSTAT
IRS1	P35568	PDK1	O15530	RTK	PRKCD	Q05655	NOTCH,JAKSTAT	Yes
IRS1	P35568	JAK2	O60674	JAKSTAT	IL4R	P24394	JAKSTAT
IRS1	P35568	EGFR	P00533	RTK,JAKSTAT	CBL	P22681	NOTCH,RTK,JAKSTAT
IRS1	P35568	YWHAB	P31946	NOTCH,RTK	PKCG	P05129	NOTCH,WNT,RTK
IRS1	P35568	JAK1	P23458	JAKSTAT	CIS3	O14543	NOTCH,RTK,JAKSTAT
IRS1	P35568	BCL2	P10415	NOTCH	KRAS	P01116	NOTCH,RTK,JAKSTAT
IRS1	P35568	JAK1	P23458	JAKSTAT	JAK3	P52333	JAKSTAT
IRS1	P35568	PTP2C	Q06124	NOTCH,RTK,JAKSTAT	FYN	P06241	NOTCH
IRS1	P35568	ERK1	P27361	NOTCH,TGF,RTK,JAKSTAT	JNK1	P45983	NOTCH,WNT,RTK,JAKSTAT
IRS1	P35568	JAK1	P23458	JAKSTAT	IL2RB	P14784	JAKSTAT
IRS1	P35568	PRKCD	Q05655	NOTCH,JAKSTAT	PIK3CA	P42336	NOTCH,RTK,JAKSTAT
IRS1	P35568	JNK2	P45984	NOTCH,WNT,RTK	RPS6KB1	P23443	TGF,RTK
IRS1	P35568	ERK1	P27361	NOTCH,TGF,RTK,JAKSTAT	PTP2C	Q06124	NOTCH,RTK,JAKSTAT
IRS1	P35568	INPP5D	Q92835	RTK	JAK3	P52333	JAKSTAT	Yes
IRS1	P35568	PRKCD	Q05655	NOTCH,JAKSTAT	PIK3C1	P42338	NOTCH,RTK,JAKSTAT
IRS1	P35568	PIK3R2	O00459	NOTCH,RTK,JAKSTAT	CRKL	P46109	NOTCH,RTK,JAKSTAT
IRS1	P35568	PTP2C	Q06124	NOTCH,RTK,JAKSTAT	IL4R	P24394	JAKSTAT
IRS1	P35568	CBL	P22681	NOTCH,RTK,JAKSTAT	FYN	P06241	NOTCH
IRS1	P35568	JAK1	P23458	JAKSTAT	PKC2	Q05513	RTK,JAKSTAT
IRS1	P35568	ERK1	P27361	NOTCH,TGF,RTK,JAKSTAT	BCL2	P10415	NOTCH
IRS1	P35568	KIAA1303	Q8N122	RTK	FRAP	P42345	RTK
IRS1	P35568	FIP3	Q9Y6K9	RTK,JAKSTAT	IKBKB	O14920	NOTCH,RTK,JAKSTAT
IRS1	P35568	MTC	P04629	NOTCH,RTK	PTP2C	Q06124	NOTCH,RTK,JAKSTAT
IRS1	P35568	CHUK	O15111	RTK,JAKSTAT	PTP2C	Q06124	NOTCH,RTK,JAKSTAT
IRS1	P35568	JAK1	P23458	JAKSTAT	TYK2	P29597	JAKSTAT
IRS1	P35568	PKC2	Q05513	RTK,JAKSTAT	PRKCD	Q05655	NOTCH,JAKSTAT
IRS1	P35568	PIK3R2	O00459	NOTCH,RTK,JAKSTAT	FYN	P06241	NOTCH
IRS1	P35568	CD45	P08575	JAKSTAT	JAK3	P52333	JAKSTAT
IRS1	P35568	JAK1	P23458	JAKSTAT	PTP2C	Q06124	NOTCH,RTK,JAKSTAT
IRS1	P35568	BCL2	P10415	NOTCH	BCL2L	Q07817	NOTCH,JAKSTAT
IRS1	P35568	CD45	P08575	JAKSTAT	JAK1	P23458	JAKSTAT
IRS1	P35568	PIK3R2	O00459	NOTCH,RTK,JAKSTAT	CBL	P22681	NOTCH,RTK,JAKSTAT
IRS1	P35568	IL2	P60568	JAKSTAT	IL2RA	P01589	JAKSTAT
IRS1	P35568	CBL	P22681	NOTCH,RTK,JAKSTAT	CRKL	P46109	NOTCH,RTK,JAKSTAT
IRS1	P35568	IL2RB	P14784	JAKSTAT	FYN	P06241	NOTCH	Yes
IRS1	P35568	PTP2C	Q06124	NOTCH,RTK,JAKSTAT	CRKL	P46109	NOTCH,RTK,JAKSTAT
IRS1	P35568	INSR	P06213	RTK	CIS3	O14543	NOTCH,RTK,JAKSTAT
IRS1	P35568	JAK2	O60674	JAKSTAT	PTP2C	Q06124	NOTCH,RTK,JAKSTAT
IRS1	P35568	CIS3	O14543	NOTCH,RTK,JAKSTAT	IL2RB	P14784	JAKSTAT
IRS1	P35568	JNK1	P45983	NOTCH,WNT,RTK,JAKSTAT	BCL2	P10415	NOTCH
IRS1	P35568	JNK1	P45983	NOTCH,WNT,RTK,JAKSTAT	RPS6KB1	P23443	TGF,RTK
IRS1	P35568	PIK3CA	P42336	NOTCH,RTK,JAKSTAT	HRAS	P01112	NOTCH,RTK,JAKSTAT
IRS1	P35568	BCL2	P10415	NOTCH	HRAS	P01112	NOTCH,RTK,JAKSTAT
IRS2	Q9Y4H2	INSR	P06213	RTK	JAK1	P23458	JAKSTAT	Yes
IRS2	Q9Y4H2	PIK3CG	P48736	NOTCH,RTK,JAKSTAT	PTP2C	Q06124	NOTCH,RTK,JAKSTAT
IRS2	Q9Y4H2	PTP2C	Q06124	NOTCH,RTK,JAKSTAT	MPL	P40238	JAKSTAT
IRS2	Q9Y4H2	JAK1	P23458	JAKSTAT	TYK2	P29597	JAKSTAT
IRS2	Q9Y4H2	ERK1	P27361	NOTCH,TGF,RTK,JAKSTAT	EPOR	P19235	JAKSTAT
IRS2	Q9Y4H2	MTC	P04629	NOTCH,RTK	PTP2C	Q06124	NOTCH,RTK,JAKSTAT
IRS2	Q9Y4H2	INPP5D	Q92835	RTK	EPOR	P19235	JAKSTAT	Yes
IRS2	Q9Y4H2	CIS3	O14543	NOTCH,RTK,JAKSTAT	IL2RB	P14784	JAKSTAT
IRS2	Q9Y4H2	PKCE	Q02156	NOTCH	PIK3C1	P42338	NOTCH,RTK,JAKSTAT
IRS2	Q9Y4H2	INSR	P06213	RTK	ERK1	P27361	NOTCH,TGF,RTK,JAKSTAT
IRS2	Q9Y4H2	BCL2	P10415	NOTCH	BCL2L	Q07817	NOTCH,JAKSTAT
IRS2	Q9Y4H2	PIK3CG	P48736	NOTCH,RTK,JAKSTAT	HRAS	P01112	NOTCH,RTK,JAKSTAT
IRS2	Q9Y4H2	JAK1	P23458	JAKSTAT	IL2RB	P14784	JAKSTAT
IRS2	Q9Y4H2	YWHAB	P31946	NOTCH,RTK	PIK3R2	O00459	NOTCH,RTK,JAKSTAT
IRS2	Q9Y4H2	CHUK	O15111	RTK,JAKSTAT	PTP2C	Q06124	NOTCH,RTK,JAKSTAT
IRS2	Q9Y4H2	PRKCD	Q05655	NOTCH,JAKSTAT	PIK3C1	P42338	NOTCH,RTK,JAKSTAT
IRS2	Q9Y4H2	INSR	P06213	RTK	LAR	P10586	RTK
IRS2	Q9Y4H2	JAK2	O60674	JAKSTAT	IL4R	P24394	JAKSTAT
IRS2	Q9Y4H2	INPP5D	Q92835	RTK	JAK3	P52333	JAKSTAT	Yes
IRS2	Q9Y4H2	INSR	P06213	RTK	HRAS	P01112	NOTCH,RTK,JAKSTAT
IRS2	Q9Y4H2	JAK3	P52333	JAKSTAT	JAK2	O60674	JAKSTAT
IRS2	Q9Y4H2	INSR	P06213	RTK	PRKCD	Q05655	NOTCH,JAKSTAT	Yes
IRS2	Q9Y4H2	JAK1	P23458	JAKSTAT	PTP2C	Q06124	NOTCH,RTK,JAKSTAT
IRS2	Q9Y4H2	JAK1	P23458	JAKSTAT	JAK3	P52333	JAKSTAT
IRS2	Q9Y4H2	CIS3	O14543	NOTCH,RTK,JAKSTAT	JAK2	O60674	JAKSTAT
IRS2	Q9Y4H2	INSR	P06213	RTK	JAK2	O60674	JAKSTAT	Yes
IRS2	Q9Y4H2	INSR	P06213	RTK	INS	P01308	RTK
IRS2	Q9Y4H2	JAK3	P52333	JAKSTAT	IL2RB	P14784	JAKSTAT
IRS2	Q9Y4H2	MTC	P04629	NOTCH,RTK	ERK1	P27361	NOTCH,TGF,RTK,JAKSTAT
IRS2	Q9Y4H2	YWHAZ	P63104	NOTCH	PRKCD	Q05655	NOTCH,JAKSTAT
IRS2	Q9Y4H2	ERK1	P27361	NOTCH,TGF,RTK,JAKSTAT	PTP2C	Q06124	NOTCH,RTK,JAKSTAT
IRS2	Q9Y4H2	JAK2	O60674	JAKSTAT	PTP2C	Q06124	NOTCH,RTK,JAKSTAT
IRS2	Q9Y4H2	JAK3	P52333	JAKSTAT	IL4R	P24394	JAKSTAT
IRS2	Q9Y4H2	PTP2C	Q06124	NOTCH,RTK,JAKSTAT	EPOR	P19235	JAKSTAT
IRS2	Q9Y4H2	IL2RB	P14784	JAKSTAT	IL2RA	P01589	JAKSTAT
IRS2	Q9Y4H2	BCL2	P10415	NOTCH	HRAS	P01112	NOTCH,RTK,JAKSTAT
IRS2	Q9Y4H2	IL2	P60568	JAKSTAT	IL2RB	P14784	JAKSTAT
IRS2	Q9Y4H2	PKCE	Q02156	NOTCH	ERK1	P27361	NOTCH,TGF,RTK,JAKSTAT
IRS2	Q9Y4H2	INSR	P06213	RTK	CIS3	O14543	NOTCH,RTK,JAKSTAT
IRS2	Q9Y4H2	INSR	P06213	RTK	PTP2C	Q06124	NOTCH,RTK,JAKSTAT
IRS2	Q9Y4H2	PTP2C	Q06124	NOTCH,RTK,JAKSTAT	IL4R	P24394	JAKSTAT
IRS2	Q9Y4H2	PDK1	O15530	RTK	PRKCD	Q05655	NOTCH,JAKSTAT	Yes
IRS2	Q9Y4H2	PIK3CA	P42336	NOTCH,RTK,JAKSTAT	HRAS	P01112	NOTCH,RTK,JAKSTAT
IRS2	Q9Y4H2	PRKCD	Q05655	NOTCH,JAKSTAT	PIK3CA	P42336	NOTCH,RTK,JAKSTAT
IRS2	Q9Y4H2	JAK1	P23458	JAKSTAT	CIS3	O14543	NOTCH,RTK,JAKSTAT
IRS2	Q9Y4H2	CHUK	O15111	RTK,JAKSTAT	FIP3	Q9Y6K9	RTK,JAKSTAT
IRS2	Q9Y4H2	YWHAB	P31946	NOTCH,RTK	IKBKB	O14920	NOTCH,RTK,JAKSTAT
IRS2	Q9Y4H2	PDK1	O15530	RTK	YWHAQ	P27348	NOTCH	Yes
IRS2	Q9Y4H2	JAK2	O60674	JAKSTAT	MPL	P40238	JAKSTAT
IRS2	Q9Y4H2	INPP5D	Q92835	RTK	JAK1	P23458	JAKSTAT	Yes
IRS2	Q9Y4H2	ERK1	P27361	NOTCH,TGF,RTK,JAKSTAT	PRKCD	Q05655	NOTCH,JAKSTAT
IRS2	Q9Y4H2	INPP5D	Q92835	RTK	IL4R	P24394	JAKSTAT	Yes
IRS2	Q9Y4H2	PKCE	Q02156	NOTCH	PDK1	O15530	RTK	Yes
IRS2	Q9Y4H2	BCL2	P10415	NOTCH	KRAS	P01116	NOTCH,RTK,JAKSTAT
IRS2	Q9Y4H2	YWHAB	P31946	NOTCH,RTK	PRKCD	Q05655	NOTCH,JAKSTAT
IRS2	Q9Y4H2	JAK2	O60674	JAKSTAT	EPOR	P19235	JAKSTAT
IRS2	Q9Y4H2	CIS3	O14543	NOTCH,RTK,JAKSTAT	PTP2C	Q06124	NOTCH,RTK,JAKSTAT
IRS2	Q9Y4H2	FIP3	Q9Y6K9	RTK,JAKSTAT	IKBKB	O14920	NOTCH,RTK,JAKSTAT
IRS2	Q9Y4H2	JAK1	P23458	JAKSTAT	IL4R	P24394	JAKSTAT
IRS2	Q9Y4H2	PIK3CG	P48736	NOTCH,RTK,JAKSTAT	KRAS	P01116	NOTCH,RTK,JAKSTAT
IRS2	Q9Y4H2	CHUK	O15111	RTK,JAKSTAT	IKBKB	O14920	NOTCH,RTK,JAKSTAT
IRS2	Q9Y4H2	INPP5D	Q92835	RTK	PTP2C	Q06124	NOTCH,RTK,JAKSTAT
IRS2	Q9Y4H2	YWHAQ	P27348	NOTCH	PIK3C1	P42338	NOTCH,RTK,JAKSTAT
IRS2	Q9Y4H2	CIS3	O14543	NOTCH,RTK,JAKSTAT	EPOR	P19235	JAKSTAT
IRS2	Q9Y4H2	YWHAB	P31946	NOTCH,RTK	YWHAE	P62258	NOTCH
IRS2	Q9Y4H2	INSR	P06213	RTK	YWHAB	P31946	NOTCH,RTK
IRS2	Q9Y4H2	ERK1	P27361	NOTCH,TGF,RTK,JAKSTAT	BCL2	P10415	NOTCH
IRS2	Q9Y4H2	MTC	P04629	NOTCH,RTK	NGF	P01138	NOTCH,RTK
IRS2	Q9Y4H2	JAK3	P52333	JAKSTAT	CIS3	O14543	NOTCH,RTK,JAKSTAT
IRS2	Q9Y4H2	YWHAZ	P63104	NOTCH	YWHAE	P62258	NOTCH
IRS2	Q9Y4H2	IL2	P60568	JAKSTAT	IL2RA	P01589	JAKSTAT
IRS4	O14654	PTP2C	Q06124	NOTCH,RTK,JAKSTAT	CRKL	P46109	NOTCH,RTK,JAKSTAT
JAG2	Q9Y219	JAG1	P78504	NOTCH	NOTCH3	Q9UM47	NOTCH
JAG2	Q9Y219	NOTCH4	Q99466	NOTCH	DLL4	Q9NR61	NOTCH
JAG2	Q9Y219	DLL1	O00548	NOTCH	ADAM10	O14672	NOTCH,RTK
JAG2	Q9Y219	DLL1	O00548	NOTCH	NOTCH3	Q9UM47	NOTCH
JAG2	Q9Y219	NOTCH1	P46531	NOTCH	JAG1	P78504	NOTCH
JAG2	Q9Y219	NOTCH1	P46531	NOTCH	DLL4	Q9NR61	NOTCH
JAG2	Q9Y219	DLL1	O00548	NOTCH	NOTCH1	P46531	NOTCH
KIDINS220	Q9ULH0	NTRK1	P04629	RTK	NGFR	P08138	JAKSTAT	Yes
KIDINS220	Q9ULH0	NGF	P01138	RTK	NGFR	P08138	JAKSTAT	Yes
KIDINS220	Q9ULH0	CRK	P46108	RTK,JAKSTAT	CRKL	P46109	RTK,JAKSTAT
KIDINS220	Q9ULH0	BRAF	P15056	RTK,JAKSTAT	YWHAB	P31946	RTK
KIDINS220	Q9ULH0	NTRK1	P04629	RTK	RAP1A RAP1B	P62834	RTK,JAKSTAT
KIDINS220	Q9ULH0	CRK	P46108	RTK,JAKSTAT	FRS2	Q8WU20	RTK
KIDINS220	Q9ULH0	NTRK1	P04629	RTK	FRS2	Q8WU20	RTK
KIDINS220	Q9ULH0	NGF	P01138	RTK	NTRK1	P04629	RTK
KIDINS220	Q9ULH0	NTRK1	P04629	RTK	CRK	P46108	RTK,JAKSTAT
KIDINS220	Q9ULH0	BRAF	P15056	RTK,JAKSTAT	RAP1A RAP1B	P62834	RTK,JAKSTAT
KRT18	P05783	YWHAZ	P63104	NOTCH	CBL	P22681	NOTCH,RTK,JAKSTAT
KRT18	P05783	EGFR	P00533	RTK,JAKSTAT	CBL	P22681	NOTCH,RTK,JAKSTAT
KRT18	P05783	HSPA1	P08107	RTK	YWHAQ	P27348	NOTCH	Yes
KRT18	P05783	YWHAZ	P63104	NOTCH	EGFR	P00533	RTK,JAKSTAT	Yes
KRT18	P05783	YWHA1	Q04917	NOTCH	YWHAE	P62258	NOTCH
KRT18	P05783	YWHAZ	P63104	NOTCH	YWHAE	P62258	NOTCH
KRT18	P05783	PKCE	Q02156	NOTCH	RAF	P04049	NOTCH,RTK,JAKSTAT
KRT18	P05783	RAF	P04049	NOTCH,RTK,JAKSTAT	YWHAB	P31946	NOTCH,RTK
KRT18	P05783	PKCA	P17252	NOTCH,WNT,RTK	CBL	P22681	NOTCH,RTK,JAKSTAT
KRT18	P05783	YWHAB	P31946	NOTCH,RTK	CBL	P22681	NOTCH,RTK,JAKSTAT
KRT18	P05783	HSPA1	P08107	RTK	PKCA	P17252	NOTCH,WNT,RTK
KRT18	P05783	YWHAZ	P63104	NOTCH	PKCA	P17252	NOTCH,WNT,RTK
KRT18	P05783	YWHAB	P31946	NOTCH,RTK	YWHAE	P62258	NOTCH
KRT18	P05783	RAF	P04049	NOTCH,RTK,JAKSTAT	YWHAZ	P63104	NOTCH
KRT18	P05783	YWHAB	P31946	NOTCH,RTK	GRP78	P11021	NOTCH
KRT18	P05783	HSPA1	P08107	RTK	YWHAB	P31946	NOTCH,RTK
KRT18	P05783	YWHAE	P62258	NOTCH	CASP3	P42574	NOTCH,RTK
KRT18	P05783	RAF	P04049	NOTCH,RTK,JAKSTAT	PKCA	P17252	NOTCH,WNT,RTK
KRT18	P05783	YWHAQ	P27348	NOTCH	CBL	P22681	NOTCH,RTK,JAKSTAT
KRT18	P05783	EGFR	P00533	RTK,JAKSTAT	PKCA	P17252	NOTCH,WNT,RTK
KRT18	P05783	HSPA1	P08107	RTK	YWHAZ	P63104	NOTCH	Yes
KRT18	P05783	RAF	P04049	NOTCH,RTK,JAKSTAT	YWHAE	P62258	NOTCH
KRT18	P05783	RAF	P04049	NOTCH,RTK,JAKSTAT	YWHA1	Q04917	NOTCH
LAMTOR3	Q9UHA4	MAPK3	P27361	RTK,JAKSTAT,TGF	MAP2K1	Q02750	RTK,JAKSTAT
LAMTOR3	Q9UHA4	MAPK1	P28482	RTK,JAKSTAT,TGF	MAP2K2	P36507	RTK
LAMTOR3	Q9UHA4	MAPK1	P28482	RTK,JAKSTAT,TGF	MAP2K1	Q02750	RTK,JAKSTAT
LAMTOR3	Q9UHA4	MAPK3	P27361	RTK,JAKSTAT,TGF	MAP2K2	P36507	RTK
LAT	O43561	VAV	P15498	NOTCH,JAKSTAT	SRK	P43403	NOTCH
LAT	O43561	SRK	P43403	NOTCH	LCK	P06239	NOTCH
LAT	O43561	SYK	P43405	NOTCH	HPK1	Q92918	RTK	Yes
LAT	O43561	VAV	P15498	NOTCH,JAKSTAT	CBL	P22681	NOTCH,RTK,JAKSTAT
LAT	O43561	CBL	P22681	NOTCH,RTK,JAKSTAT	LCK	P06239	NOTCH
LAT	O43561	EMT	Q08881	NOTCH,JAKSTAT	LCK	P06239	NOTCH
LAT	O43561	VAV	P15498	NOTCH,JAKSTAT	SYK	P43405	NOTCH
LAT	O43561	SRK	P43403	NOTCH	CBL	P22681	NOTCH,RTK,JAKSTAT
LAT	O43561	VAV	P15498	NOTCH,JAKSTAT	LCK	P06239	NOTCH
LAT	O43561	SYK	P43405	NOTCH	LCK	P06239	NOTCH
LAT	O43561	SYK	P43405	NOTCH	CBL	P22681	NOTCH,RTK,JAKSTAT
LAT	O43561	EMT	Q08881	NOTCH,JAKSTAT	CBL	P22681	NOTCH,RTK,JAKSTAT
LAX1	Q8IWV1	SYK	P43405	NOTCH	LCK	P06239	NOTCH
LAX1	Q8IWV1	SRK	P43403	NOTCH	LCK	P06239	NOTCH
LCP2	Q13094	VAV	P15498	NOTCH,JAKSTAT	CDC42	P60953	NOTCH,RTK,JAKSTAT
LCP2	Q13094	EMT	Q08881	NOTCH,JAKSTAT	LCK	P06239	NOTCH
LCP2	Q13094	SYK	P43405	NOTCH	CBL	P22681	NOTCH,RTK,JAKSTAT
LCP2	Q13094	EMT	Q08881	NOTCH,JAKSTAT	FYN	P06241	NOTCH
LCP2	Q13094	CBL	P22681	NOTCH,RTK,JAKSTAT	CRKL	P46109	NOTCH,RTK,JAKSTAT
LCP2	Q13094	CDC42	P60953	NOTCH,RTK,JAKSTAT	LCK	P06239	NOTCH
LCP2	Q13094	PRKCQ	Q04759	NOTCH	VAV	P15498	NOTCH,JAKSTAT
LCP2	Q13094	SRK	P43403	NOTCH	FYN	P06241	NOTCH
LCP2	Q13094	IMD2	P42768	JAKSTAT	FYN	P06241	NOTCH	Yes
LCP2	Q13094	EMT	Q08881	NOTCH,JAKSTAT	CBL	P22681	NOTCH,RTK,JAKSTAT
LCP2	Q13094	SRK	P43403	NOTCH	LCK	P06239	NOTCH
LCP2	Q13094	PRKCQ	Q04759	NOTCH	FYN	P06241	NOTCH
LCP2	Q13094	SYK	P43405	NOTCH	LCK	P06239	NOTCH
LCP2	Q13094	HPK1	Q92918	RTK	CRKL	P46109	NOTCH,RTK,JAKSTAT
LCP2	Q13094	VAV	P15498	NOTCH,JAKSTAT	FYN	P06241	NOTCH
LCP2	Q13094	CD45	P08575	JAKSTAT	FYN	P06241	NOTCH	Yes
LCP2	Q13094	IMD2	P42768	JAKSTAT	CRKL	P46109	NOTCH,RTK,JAKSTAT
LCP2	Q13094	VAV	P15498	NOTCH,JAKSTAT	HCK	P08631	JAKSTAT
LCP2	Q13094	EMT	Q08881	NOTCH,JAKSTAT	IMD2	P42768	JAKSTAT
LCP2	Q13094	SRK	P43403	NOTCH	CBL	P22681	NOTCH,RTK,JAKSTAT
LCP2	Q13094	SYK	P43405	NOTCH	HPK1	Q92918	RTK	Yes
LCP2	Q13094	VAV	P15498	NOTCH,JAKSTAT	CBL	P22681	NOTCH,RTK,JAKSTAT
LCP2	Q13094	HCK	P08631	JAKSTAT	IMD2	P42768	JAKSTAT
LCP2	Q13094	CBL	P22681	NOTCH,RTK,JAKSTAT	LCK	P06239	NOTCH
LCP2	Q13094	PTK4	P42681	NOTCH	FYN	P06241	NOTCH
LCP2	Q13094	PRKCQ	Q04759	NOTCH	LCK	P06239	NOTCH
LCP2	Q13094	VAV	P15498	NOTCH,JAKSTAT	LCK	P06239	NOTCH
LCP2	Q13094	HCK	P08631	JAKSTAT	CBL	P22681	NOTCH,RTK,JAKSTAT
LCP2	Q13094	VAV	P15498	NOTCH,JAKSTAT	SYK	P43405	NOTCH
LCP2	Q13094	CD45	P08575	JAKSTAT	SRK	P43403	NOTCH	Yes
LCP2	Q13094	SYK	P43405	NOTCH	CRKL	P46109	NOTCH,RTK,JAKSTAT
LCP2	Q13094	SYK	P43405	NOTCH	FYN	P06241	NOTCH
LCP2	Q13094	CD45	P08575	JAKSTAT	LCK	P06239	NOTCH	Yes
LCP2	Q13094	CBL	P22681	NOTCH,RTK,JAKSTAT	FYN	P06241	NOTCH
LCP2	Q13094	VAV	P15498	NOTCH,JAKSTAT	SRK	P43403	NOTCH
LCP2	Q13094	CDC42	P60953	NOTCH,RTK,JAKSTAT	IMD2	P42768	JAKSTAT
LCP2	Q13094	MAP3K7	O43318	WNT,RTK	HPK1	Q92918	RTK
MAPK8IP3	Q9UPT6	MAPK9	P45984	RTK,WNT	MAPK8IP1	Q9UQF2	RTK
MAPK8IP3	Q9UPT6	MAPK8	P45983	RTK,WNT	MAPK8IP2	Q13387	RTK
MAPK8IP3	Q9UPT6	RAF1	P04049	RTK,JAKSTAT	MAP3K1	Q13233	RTK
MAPK8IP3	Q9UPT6	MAPK9	P45984	RTK,WNT	MAP2K4	P45985	RTK
MAPK8IP3	Q9UPT6	RAF1	P04049	RTK,JAKSTAT	MAP3K5	Q99683	RTK
MAPK8IP3	Q9UPT6	RAF1	P04049	RTK,JAKSTAT	SRC	P12931	RTK
MAPK8IP3	Q9UPT6	RAF1	P04049	RTK,JAKSTAT	MAP2K1	Q02750	RTK,JAKSTAT
MAPK8IP3	Q9UPT6	MAPK8	P45983	RTK,WNT	MAP2K4	P45985	RTK
MAPK8IP3	Q9UPT6	MAPK8	P45983	RTK,WNT	MAPK8IP1	Q9UQF2	RTK
MAPK8IP3	Q9UPT6	MAPK8IP2	Q13387	RTK	MAP3K11	Q16584	RTK
MAPK8IP3	Q9UPT6	MAPK9	P45984	RTK,WNT	MAPK8IP2	Q13387	RTK
MAPK8IP3	Q9UPT6	MAPK8IP2	Q13387	RTK	MAPK8IP1	Q9UQF2	RTK
MAPK8IP3	Q9UPT6	MAP2K4	P45985	RTK	MAPK10	P53779	RTK,WNT
MAPK8IP3	Q9UPT6	MAP3K11	Q16584	RTK	MAPK8IP1	Q9UQF2	RTK
NCK1	P16333	MIG5	P63000	NOTCH,WNT,RTK,JAKSTAT	ARHGEF7	Q14155	RTK
NCK1	P16333	FLK1	P35968	JAKSTAT	FYN	P06241	NOTCH	Yes
NCK1	P16333	HRAS	P01112	NOTCH,RTK,JAKSTAT	FYN	P06241	NOTCH
NCK1	P16333	MIG5	P63000	NOTCH,WNT,RTK,JAKSTAT	PAK2	Q13177	RTK
NCK1	P16333	WASL	O00401	JAKSTAT	CDC42	P60953	NOTCH,RTK,JAKSTAT
NCK1	P16333	OPHN3	O75914	RTK	ARHGEF7	Q14155	RTK
NCK1	P16333	PAK2	Q13177	RTK	ABL	P00519	NOTCH,RTK
NCK1	P16333	FLK1	P35968	JAKSTAT	FLT	P17948	JAKSTAT
NCK1	P16333	MIG5	P63000	NOTCH,WNT,RTK,JAKSTAT	IMD2	P42768	JAKSTAT
NCK1	P16333	CDC42	P60953	NOTCH,RTK,JAKSTAT	IMD2	P42768	JAKSTAT
NCK1	P16333	MIG5	P63000	NOTCH,WNT,RTK,JAKSTAT	KIAA1264	Q9P286	RTK
NCK1	P16333	RAC2	P15153	NOTCH,WNT,RTK,JAKSTAT	CDC42	P60953	NOTCH,RTK,JAKSTAT
NCK1	P16333	VAV	P15498	NOTCH,JAKSTAT	FYN	P06241	NOTCH
NCK1	P16333	VAV	P15498	NOTCH,JAKSTAT	HRAS	P01112	NOTCH,RTK,JAKSTAT
NCK1	P16333	CDC42	P60953	NOTCH,RTK,JAKSTAT	PAK2	Q13177	RTK
NCK1	P16333	CDC42	P60953	NOTCH,RTK,JAKSTAT	KIAA1142	O96013	RTK
NCK1	P16333	SOS1	Q07889	NOTCH,RTK,JAKSTAT	HRAS	P01112	NOTCH,RTK,JAKSTAT
NCK1	P16333	IMD2	P42768	JAKSTAT	FYN	P06241	NOTCH	Yes
NCK1	P16333	GRB4	O43639	RTK	SOS1	Q07889	NOTCH,RTK,JAKSTAT
NCK1	P16333	PAK2	Q13177	RTK	FYN	P06241	NOTCH	Yes
NCK1	P16333	CBL	P22681	NOTCH,RTK,JAKSTAT	ABL	P00519	NOTCH,RTK
NCK1	P16333	CDC42	P60953	NOTCH,RTK,JAKSTAT	ARHGEF7	Q14155	RTK
NCK1	P16333	IMD2	P42768	JAKSTAT	ARHGEF7	Q14155	RTK	Yes
NCK1	P16333	EGFR	P00533	RTK,JAKSTAT	CBL	P22681	NOTCH,RTK,JAKSTAT
NCK1	P16333	VAV	P15498	NOTCH,JAKSTAT	CBL	P22681	NOTCH,RTK,JAKSTAT
NCK1	P16333	FLT	P17948	JAKSTAT	FYN	P06241	NOTCH	Yes
NCK1	P16333	VAV	P15498	NOTCH,JAKSTAT	EGFR	P00533	RTK,JAKSTAT
NCK1	P16333	EGFR	P00533	RTK,JAKSTAT	ERBB4	Q15303	RTK,JAKSTAT
NCK1	P16333	VAV	P15498	NOTCH,JAKSTAT	CDC42	P60953	NOTCH,RTK,JAKSTAT
NCK1	P16333	CDC42	P60953	NOTCH,RTK,JAKSTAT	KIAA1264	Q9P286	RTK
NCK1	P16333	APT1LG1	P48023	NOTCH,RTK,JAKSTAT	FYN	P06241	NOTCH
NCK1	P16333	MIG5	P63000	NOTCH,WNT,RTK,JAKSTAT	VAV	P15498	NOTCH,JAKSTAT
NCK1	P16333	WASL	O00401	JAKSTAT	ABL	P00519	NOTCH,RTK	Yes
NCK1	P16333	PAK2	Q13177	RTK	ARHGEF7	Q14155	RTK
NCK1	P16333	SOS1	Q07889	NOTCH,RTK,JAKSTAT	FYN	P06241	NOTCH
NCK1	P16333	EGFR	P00533	RTK,JAKSTAT	GRB4	O43639	RTK
NCK1	P16333	BRCA1	P38398	NOTCH	ABL	P00519	NOTCH,RTK
NCK1	P16333	EGFR	P00533	RTK,JAKSTAT	SOS1	Q07889	NOTCH,RTK,JAKSTAT
NCK1	P16333	CBL	P22681	NOTCH,RTK,JAKSTAT	FYN	P06241	NOTCH
NCK1	P16333	EGFR	P00533	RTK,JAKSTAT	HPK1	Q92918	RTK
NCK1	P16333	FLK1	P35968	JAKSTAT	CBL	P22681	NOTCH,RTK,JAKSTAT
NCK1	P16333	RRAS	P10301	RTK	SOS1	Q07889	NOTCH,RTK,JAKSTAT
NCK1	P16333	HPK1	Q92918	RTK	ABL	P00519	NOTCH,RTK
NCKIPSD	Q9NZQ3	IMD2	P42768	JAKSTAT	ARHGEF7	Q14155	RTK	Yes
NEDD9	Q14511	PTP2C	Q06124	NOTCH,RTK,JAKSTAT	FAK2	Q14289	NOTCH,JAKSTAT
NEDD9	Q14511	GRF2	Q13905	NOTCH,RTK	CRKL	P46109	NOTCH,RTK,JAKSTAT
NEDD9	Q14511	PTP2C	Q06124	NOTCH,RTK,JAKSTAT	CRKL	P46109	NOTCH,RTK,JAKSTAT
NEDD9	Q14511	PTP2C	Q06124	NOTCH,RTK,JAKSTAT	FYN	P06241	NOTCH
NEDD9	Q14511	FAK2	Q14289	NOTCH,JAKSTAT	FYN	P06241	NOTCH
NEDD9	Q14511	PTP2C	Q06124	NOTCH,RTK,JAKSTAT	LCK	P06239	NOTCH
NEDD9	Q14511	LCK	P06239	NOTCH	FAK2	Q14289	NOTCH,JAKSTAT
NEDD9	Q14511	CRKL	P46109	NOTCH,RTK,JAKSTAT	ABL	P00519	NOTCH,RTK
NF2	P35240	ERBB2	P04626	RTK	SOS1	Q07889	NOTCH,RTK,JAKSTAT
NF2	P35240	ERBB2	P04626	RTK	CTNNB	P35222	NOTCH,WNT	Yes
NF2	P35240	CTNNB	P35222	NOTCH,WNT	EZR	P15311	NOTCH
NF2	P35240	KIAA0243	Q92574	RTK	EZR	P15311	NOTCH	Yes
NF2	P35240	CUL4A	Q13619	NOTCH	DDB1	Q16531	NOTCH
PAG1	Q9NWQ8	SRK	P43403	NOTCH	LCK	P06239	NOTCH
PAG1	Q9NWQ8	VAV	P15498	NOTCH,JAKSTAT	FYN	P06241	NOTCH
PAG1	Q9NWQ8	CD45	P08575	JAKSTAT	SRK	P43403	NOTCH	Yes
PAG1	Q9NWQ8	SRK	P43403	NOTCH	FYN	P06241	NOTCH
PAG1	Q9NWQ8	VAV	P15498	NOTCH,JAKSTAT	LCK	P06239	NOTCH
PAG1	Q9NWQ8	CD45	P08575	JAKSTAT	FYN	P06241	NOTCH	Yes
PAG1	Q9NWQ8	SYK	P43405	NOTCH	FYN	P06241	NOTCH
PAG1	Q9NWQ8	VAV	P15498	NOTCH,JAKSTAT	SYK	P43405	NOTCH
PAG1	Q9NWQ8	VAV	P15498	NOTCH,JAKSTAT	EGFR	P00533	RTK,JAKSTAT
PAG1	Q9NWQ8	CSK	P41240	NOTCH,RTK,JAKSTAT	LCK	P06239	NOTCH
PAG1	Q9NWQ8	EGF	P01133	RTK,JAKSTAT	EGFR	P00533	RTK,JAKSTAT
PAG1	Q9NWQ8	CSK	P41240	NOTCH,RTK,JAKSTAT	FYN	P06241	NOTCH
PAG1	Q9NWQ8	EGFR	P00533	RTK,JAKSTAT	PTP2C	Q06124	NOTCH,RTK,JAKSTAT
PAG1	Q9NWQ8	SYK	P43405	NOTCH	LCK	P06239	NOTCH
PAG1	Q9NWQ8	CD45	P08575	JAKSTAT	LCK	P06239	NOTCH	Yes
PAG1	Q9NWQ8	PTP2C	Q06124	NOTCH,RTK,JAKSTAT	FYN	P06241	NOTCH
PAG1	Q9NWQ8	SRK	P43403	NOTCH	ABL	P00519	NOTCH,RTK
PAG1	Q9NWQ8	VAV	P15498	NOTCH,JAKSTAT	SRK	P43403	NOTCH
PAG1	Q9NWQ8	PTP2C	Q06124	NOTCH,RTK,JAKSTAT	LCK	P06239	NOTCH
PPP2R5B	Q15173	PPP2R1B	P30154	WNT,TGF	PPP2CA	P67775	WNT,TGF
PPP2R5B	Q15173	AXIN1	O15169	WNT	PPP2CA	P67775	WNT,TGF
PRKAR1A	P10644	C1orf215	P16949	RTK	PKACA	P17612	NOTCH,JAKSTAT,WNT,RTK,Hedgehog
PRKAR1A	P10644	PKACA	P17612	NOTCH,JAKSTAT,WNT,RTK,Hedgehog	LIPE	Q05469	RTK
PRKAR1A	P10644	BCL2	P10415	NOTCH	BCL2L	Q07817	NOTCH,JAKSTAT
PRKAR1A	P10644	EGFR	P00533	RTK,JAKSTAT	PKACA	P17612	NOTCH,JAKSTAT,WNT,RTK,Hedgehog
PRKAR1A	P10644	PKACA	P17612	NOTCH,JAKSTAT,WNT,RTK,Hedgehog	BCL2	P10415	NOTCH
PRKAR1A	P10644	ERK1	P27361	NOTCH,TGF,RTK,JAKSTAT	C1orf215	P16949	RTK
PRKAR1A	P10644	ERK1	P27361	NOTCH,TGF,RTK,JAKSTAT	BCL2	P10415	NOTCH
PRKAR1A	P10644	ERK1	P27361	NOTCH,TGF,RTK,JAKSTAT	SMAD2	Q15796	TGF,WNT
PRKAR1A	P10644	ERK1	P27361	NOTCH,TGF,RTK,JAKSTAT	LIPE	Q05469	RTK
PRKAR1A	P10644	PKACA	P17612	NOTCH,JAKSTAT,WNT,RTK,Hedgehog	CD49D	P13612	NOTCH
PRKAR1A	P10644	GNB1	P62873	JAKSTAT	GNGT1	P63211	JAKSTAT
PRKAR2A	P13861	GNB1	P62873	JAKSTAT	GNGT1	P63211	JAKSTAT
PRKAR2A	P13861	ERK1	P27361	NOTCH,TGF,RTK,JAKSTAT	BCL2	P10415	NOTCH
PRKAR2A	P13861	GSK3B	P49841	NOTCH,JAKSTAT,WNT,RTK,Hedgehog	PKACA	P17612	NOTCH,JAKSTAT,WNT,RTK,Hedgehog
PRKAR2A	P13861	PKACA	P17612	NOTCH,JAKSTAT,WNT,RTK,Hedgehog	BCL2	P10415	NOTCH
PRKAR2A	P13861	DPC4	Q13485	TGF,WNT	PRKAR1B	P31321	RTK	Yes
PRKAR2A	P13861	PKACA	P17612	NOTCH,JAKSTAT,WNT,RTK,Hedgehog	LIPE	Q05469	RTK
PRKAR2A	P13861	C1orf215	P16949	RTK	PKACA	P17612	NOTCH,JAKSTAT,WNT,RTK,Hedgehog
PRKAR2A	P13861	PKACA	P17612	NOTCH,JAKSTAT,WNT,RTK,Hedgehog	GNA13	Q14344	NOTCH
PRKAR2A	P13861	BCL2	P10415	NOTCH	BCL2L	Q07817	NOTCH,JAKSTAT
PRKAR2A	P13861	PKCE	Q02156	NOTCH	ERK1	P27361	NOTCH,TGF,RTK,JAKSTAT
PRKAR2A	P13861	ERK1	P27361	NOTCH,TGF,RTK,JAKSTAT	LIPE	Q05469	RTK
PRKAR2A	P13861	ERK1	P27361	NOTCH,TGF,RTK,JAKSTAT	C1orf215	P16949	RTK
PRKAR2A	P13861	PKCE	Q02156	NOTCH	GNA13	Q14344	NOTCH
PXN	P49023	SRC	P12931	RTK	STAT3	P40763	JAKSTAT	Yes
PXN	P49023	SRC	P12931	RTK	BCAR1	P56945	JAKSTAT	Yes
PXN	P49023	RASA1	P20936	RTK	PTK2B	Q14289	JAKSTAT	Yes
PXN	P49023	NCK1	P16333	RTK	BCAR1	P56945	JAKSTAT	Yes
PXN	P49023	SRC	P12931	RTK	PTK2B	Q14289	JAKSTAT	Yes
PXN	P49023	CRK	P46108	RTK,JAKSTAT	BCAR1	P56945	JAKSTAT
PXN	P49023	EGFR	P00533	RTK,JAKSTAT	CBL	P22681	RTK,JAKSTAT
PXN	P49023	CRKL	P46109	RTK,JAKSTAT	BCAR1	P56945	JAKSTAT
PXN	P49023	BCAR1	P56945	JAKSTAT	PTK2B	Q14289	JAKSTAT
PXN	P49023	CBL	P22681	RTK,JAKSTAT	CRK	P46108	RTK,JAKSTAT
PXN	P49023	CBL	P22681	RTK,JAKSTAT	CRKL	P46109	RTK,JAKSTAT
PXN	P49023	CSK	P41240	JAKSTAT,RTK	PAG1	Q9NWQ8	RTK
PXN	P49023	IRS1	P35568	RTK	CRK	P46108	RTK,JAKSTAT
PXN	P49023	PIK3R1	P27986	RTK,JAKSTAT	PI3CA PIK3CA	P42336	RTK,JAKSTAT
PXN	P49023	EGFR	P00533	RTK,JAKSTAT	PTK2B	Q14289	JAKSTAT
PXN	P49023	PIK3R1	P27986	RTK,JAKSTAT	CRKL	P46109	RTK,JAKSTAT
PXN	P49023	PIK3R1	P27986	RTK,JAKSTAT	CRK	P46108	RTK,JAKSTAT
PXN	P49023	SRC	P12931	RTK	RASA1	P20936	RTK
PXN	P49023	EGFR	P00533	RTK,JAKSTAT	NCK1	P16333	RTK
PXN	P49023	CRK	P46108	RTK,JAKSTAT	CRKL	P46109	RTK,JAKSTAT
PXN	P49023	NCK1	P16333	RTK	CRK	P46108	RTK,JAKSTAT
PXN	P49023	RASA1	P20936	RTK	CSK	P41240	JAKSTAT,RTK
PXN	P49023	EGFR	P00533	RTK,JAKSTAT	PRKACA	P17612	RTK,JAKSTAT,WNT,Hedgehog
PXN	P49023	RPS6KB1	P23443	RTK,TGF	PPP2CA	P67775	WNT,TGF
PXN	P49023	NCK1	P16333	RTK	RASA1	P20936	RTK
PXN	P49023	SRC	P12931	RTK	CBL	P22681	RTK,JAKSTAT
PXN	P49023	PIK3R1	P27986	RTK,JAKSTAT	BCAR1	P56945	JAKSTAT
PXN	P49023	EGFR	P00533	RTK,JAKSTAT	STAT3	P40763	JAKSTAT
PXN	P49023	CBL	P22681	RTK,JAKSTAT	PTK2B	Q14289	JAKSTAT
PXN	P49023	RASA1	P20936	RTK	PIK3R1	P27986	RTK,JAKSTAT
PXN	P49023	EGFR	P00533	RTK,JAKSTAT	RASA1	P20936	RTK
PXN	P49023	PRKACA	P17612	RTK,JAKSTAT,WNT,Hedgehog	CSK	P41240	JAKSTAT,RTK
PXN	P49023	SRC	P12931	RTK	PIK3R1	P27986	RTK,JAKSTAT
PXN	P49023	RASA1	P20936	RTK	PAG1	Q9NWQ8	RTK
PXN	P49023	CBL	P22681	RTK,JAKSTAT	PIK3R1	P27986	RTK,JAKSTAT
PXN	P49023	PIK3R1	P27986	RTK,JAKSTAT	PTK2B	Q14289	JAKSTAT
PXN	P49023	SRC	P12931	RTK	CSK	P41240	JAKSTAT,RTK
PXN	P49023	EGFR	P00533	RTK,JAKSTAT	EGF	P01133	RTK,JAKSTAT
PXN	P49023	EGFR	P00533	RTK,JAKSTAT	SRC	P12931	RTK
PXN	P49023	PIK3R1	P27986	RTK,JAKSTAT	IRS1	P35568	RTK
PXN	P49023	NCK1	P16333	RTK	CBL	P22681	RTK,JAKSTAT
PXN	P49023	EGFR	P00533	RTK,JAKSTAT	PIK3R1	P27986	RTK,JAKSTAT
PXN	P49023	SRC	P12931	RTK	PRKACA	P17612	RTK,JAKSTAT,WNT,Hedgehog
PXN	P49023	RPS6KB1	P23443	RTK,TGF	PI3CA PIK3CA	P42336	RTK,JAKSTAT
PXN	P49023	CRK	P46108	RTK,JAKSTAT	PTK2B	Q14289	JAKSTAT
PXN	P49023	PRKCG	P05129	RTK,WNT	IRS1	P35568	RTK
PXN	P49023	STAT3	P40763	JAKSTAT	PTK2B	Q14289	JAKSTAT
PXN	P49023	EGFR	P00533	RTK,JAKSTAT	CRK	P46108	RTK,JAKSTAT
SARA	O95405	KIAA1625	Q9HCE7	NOTCH,TGF	SMAD7	O15105	TGF
SARA	O95405	CTNNB	P35222	NOTCH,WNT	SMAD2	Q15796	TGF,WNT
SARA	O95405	CTNNB	P35222	NOTCH,WNT	DPC4	Q13485	TGF,WNT
SARA	O95405	SMURF2	Q9HAU4	NOTCH,TGF	SMAD7	O15105	TGF
SARA	O95405	ALK5	P36897	TGF,RTK,JAKSTAT	CTNNB	P35222	NOTCH,WNT	Yes
SARA	O95405	SMURF2	Q9HAU4	NOTCH,TGF	SMAD2	Q15796	TGF,WNT
SARA	O95405	ALK5	P36897	TGF,RTK,JAKSTAT	DPC4	Q13485	TGF,WNT
SARA	O95405	ALK5	P36897	TGF,RTK,JAKSTAT	MYL	P29590	NOTCH	Yes
SARA	O95405	ALK5	P36897	TGF,RTK,JAKSTAT	TGFB	P01137	TGF,RTK,JAKSTAT
SARA	O95405	ALK5	P36897	TGF,RTK,JAKSTAT	SMAD7	O15105	TGF
SARA	O95405	ALK5	P36897	TGF,RTK,JAKSTAT	SMAD2	Q15796	TGF,WNT
SARA	O95405	SMAD2	Q15796	TGF,WNT	DPC4	Q13485	TGF,WNT
SARA	O95405	CTNNB	P35222	NOTCH,WNT	SMAD7	O15105	TGF	Yes
SARA	O95405	SMURF2	Q9HAU4	NOTCH,TGF	ALK5	P36897	TGF,RTK,JAKSTAT
SH2B1	Q9NRF2	INSR	P06213	RTK	JAK2	O60674	JAKSTAT	Yes
SH2B1	Q9NRF2	EGFR	P00533	RTK,JAKSTAT	JAK2	O60674	JAKSTAT
SH2B2	O14492	JAK2	O60674	JAKSTAT	EPOR	P19235	JAKSTAT
SH2B2	O14492	KIT	P10721	JAKSTAT	EPOR	P19235	JAKSTAT
SH2B2	O14492	JAK3	P52333	JAKSTAT	JAK2	O60674	JAKSTAT
SH2B2	O14492	KIT	P10721	JAKSTAT	JAK2	O60674	JAKSTAT
SH2B2	O14492	KIT	P10721	JAKSTAT	CBL	P22681	NOTCH,RTK,JAKSTAT
SH2B2	O14492	JAK1	P23458	JAKSTAT	JAK3	P52333	JAKSTAT
SH2B2	O14492	INSR	P06213	RTK	JAK2	O60674	JAKSTAT	Yes
SH2B2	O14492	SYK	P43405	NOTCH	FYN	P06241	NOTCH
SH2B2	O14492	JAK1	P23458	JAKSTAT	SYK	P43405	NOTCH	Yes
SH2B2	O14492	CBL	P22681	NOTCH,RTK,JAKSTAT	EPOR	P19235	JAKSTAT
SH2B2	O14492	SYK	P43405	NOTCH	CBL	P22681	NOTCH,RTK,JAKSTAT
SH2B2	O14492	JAK2	O60674	JAKSTAT	FYN	P06241	NOTCH	Yes
SH2B2	O14492	CBL	P22681	NOTCH,RTK,JAKSTAT	FYN	P06241	NOTCH
SH2B2	O14492	INSR	P06213	RTK	CBL	P22681	NOTCH,RTK,JAKSTAT
SH2B2	O14492	INSR	P06213	RTK	JAK1	P23458	JAKSTAT	Yes
SH2B2	O14492	SYK	P43405	NOTCH	EPOR	P19235	JAKSTAT	Yes
SH2B2	O14492	KIT	P10721	JAKSTAT	FYN	P06241	NOTCH	Yes
SH2B3	Q9UQQ2	KIT	P10721	JAKSTAT	KITLG	P21583	JAKSTAT
SH2B3	Q9UQQ2	KIT	P10721	JAKSTAT	JAK2	O60674	JAKSTAT
SH2B3	Q9UQQ2	JAK2	O60674	JAKSTAT	EPOR	P19235	JAKSTAT
SH2B3	Q9UQQ2	KIT	P10721	JAKSTAT	EPOR	P19235	JAKSTAT
SH2B3	Q9UQQ2	SRK	P43403	NOTCH	LCK	P06239	NOTCH
SH2B3	Q9UQQ2	CD247	P20963	NOTCH	LCK	P06239	NOTCH
SH2B3	Q9UQQ2	KIT	P10721	JAKSTAT	LCK	P06239	NOTCH	Yes
SH2B3	Q9UQQ2	CD247	P20963	NOTCH	SRK	P43403	NOTCH
SH2B3	Q9UQQ2	CIS3	O14543	NOTCH,RTK,JAKSTAT	EPOR	P19235	JAKSTAT
SH2B3	Q9UQQ2	CIS3	O14543	NOTCH,RTK,JAKSTAT	JAK2	O60674	JAKSTAT
SH2B3	Q9UQQ2	EPOR	P19235	JAKSTAT	KITLG	P21583	JAKSTAT
SH3BP2	P78314	CBL	P22681	NOTCH,RTK,JAKSTAT	LCK	P06239	NOTCH
SH3BP2	P78314	VAV	P15498	NOTCH,JAKSTAT	LCK	P06239	NOTCH
SH3BP2	P78314	VAV	P15498	NOTCH,JAKSTAT	CBL	P22681	NOTCH,RTK,JAKSTAT
SH3BP2	P78314	SRK	P43403	NOTCH	LCK	P06239	NOTCH
SH3BP2	P78314	CBL	P22681	NOTCH,RTK,JAKSTAT	FYN	P06241	NOTCH
SH3BP2	P78314	YWHAQ	P27348	NOTCH	ABL	P00519	NOTCH,RTK
SH3BP2	P78314	SRK	P43403	NOTCH	ABL	P00519	NOTCH,RTK
SH3BP2	P78314	SRK	P43403	NOTCH	FYN	P06241	NOTCH
SH3BP2	P78314	VAV2	P52735	NOTCH,JAKSTAT	CBL	P22681	NOTCH,RTK,JAKSTAT
SH3BP2	P78314	SYK	P43405	NOTCH	FYN	P06241	NOTCH
SH3BP2	P78314	VAV	P15498	NOTCH,JAKSTAT	SRK	P43403	NOTCH
SH3BP2	P78314	SYK	P43405	NOTCH	LCK	P06239	NOTCH
SH3BP2	P78314	VAV	P15498	NOTCH,JAKSTAT	SYK	P43405	NOTCH
SH3BP2	P78314	VAV	P15498	NOTCH,JAKSTAT	FYN	P06241	NOTCH
SH3BP2	P78314	SYK	P43405	NOTCH	CBL	P22681	NOTCH,RTK,JAKSTAT
SH3BP2	P78314	SRK	P43403	NOTCH	CBL	P22681	NOTCH,RTK,JAKSTAT
SH3BP2	P78314	CBL	P22681	NOTCH,RTK,JAKSTAT	ABL	P00519	NOTCH,RTK
SH3BP2	P78314	SYK	P43405	NOTCH	VAV2	P52735	NOTCH,JAKSTAT
SH3BP2	P78314	YWHAQ	P27348	NOTCH	CBL	P22681	NOTCH,RTK,JAKSTAT
SH3GL2	Q99962	CLH17	Q00610	RTK	CLTA	P09496	RTK
SH3GL2	Q99962	EGFR	P00533	RTK,JAKSTAT	HBP	O75886	RTK,JAKSTAT
SH3GL2	Q99962	EGFR	P00533	RTK,JAKSTAT	CBL	P22681	NOTCH,RTK,JAKSTAT
SH3GL2	Q99962	MTC	P04629	NOTCH,RTK	NGF	P01138	NOTCH,RTK
SH3GL2	Q99962	EGF	P01133	RTK,JAKSTAT	EGFR	P00533	RTK,JAKSTAT
SH3GL2	Q99962	CLTA	P09496	RTK	EGFR	P00533	RTK,JAKSTAT
SHB	Q15464	JAK3	P52333	JAKSTAT	IL2RG	P31785	JAKSTAT
SHB	Q15464	JAK3	P52333	JAKSTAT	IL2RB	P14784	JAKSTAT
SHB	Q15464	IL2RB	P14784	JAKSTAT	IL2RG	P31785	JAKSTAT
SHB	Q15464	VAV	P15498	NOTCH,JAKSTAT	SRK	P43403	NOTCH
SHB	Q15464	FLK1	P35968	JAKSTAT	SRC	P12931	RTK	Yes
SHB	Q15464	JAK1	P23458	JAKSTAT	PDGFR2	P16234	RTK,JAKSTAT
SHB	Q15464	JAK1	P23458	JAKSTAT	JAK3	P52333	JAKSTAT
SHB	Q15464	JAK1	P23458	JAKSTAT	IL2RB	P14784	JAKSTAT
SHB	Q15464	JAK1	P23458	JAKSTAT	IL2RG	P31785	JAKSTAT
SHC1	P29353	FLK1	P35968	JAKSTAT	PTP2C	Q06124	NOTCH,RTK,JAKSTAT
SHC1	P29353	SYK	P43405	NOTCH	PIK3R2	O00459	NOTCH,RTK,JAKSTAT
SHC1	P29353	PTP2C	Q06124	NOTCH,RTK,JAKSTAT	FLT	P17948	JAKSTAT
SHC1	P29353	PIK3R2	O00459	NOTCH,RTK,JAKSTAT	ERBB4	Q15303	RTK,JAKSTAT
SHC1	P29353	CSF1R	P07333	JAKSTAT	PIK3R2	O00459	NOTCH,RTK,JAKSTAT
SHC1	P29353	INSR	P06213	RTK	SRC	P12931	RTK
SHC1	P29353	SYK	P43405	NOTCH	CRKL	P46109	NOTCH,RTK,JAKSTAT
SHC1	P29353	SYK	P43405	NOTCH	FAK2	Q14289	NOTCH,JAKSTAT
SHC1	P29353	PTP2C	Q06124	NOTCH,RTK,JAKSTAT	STAT5B	P51692	RTK,JAKSTAT
SHC1	P29353	JAK2	O60674	JAKSTAT	CSF3R	Q99062	JAKSTAT
SHC1	P29353	JAK2	O60674	JAKSTAT	FYN	P06241	NOTCH	Yes
SHC1	P29353	SRK	P43403	NOTCH	FYN	P06241	NOTCH
SHC1	P29353	ERBB2	P04626	RTK	IL6ST	P40189	JAKSTAT	Yes
SHC1	P29353	VAV	P15498	NOTCH,JAKSTAT	EPOR	P19235	JAKSTAT
SHC1	P29353	SYK	P43405	NOTCH	PKCA	P17252	NOTCH,WNT,RTK
SHC1	P29353	IL2	P60568	JAKSTAT	NGFR	P08138	NOTCH,JAKSTAT
SHC1	P29353	CBL	P22681	NOTCH,RTK,JAKSTAT	FAK2	Q14289	NOTCH,JAKSTAT
SHC1	P29353	INPP5D	Q92835	RTK	CSF3R	Q99062	JAKSTAT	Yes
SHC1	P29353	PTP2C	Q06124	NOTCH,RTK,JAKSTAT	NTRK2	Q16620	NOTCH,RTK
SHC1	P29353	FLT	P17948	JAKSTAT	FAK2	Q14289	NOTCH,JAKSTAT
SHC1	P29353	CSK	P41240	NOTCH,RTK,JAKSTAT	LCK	P06239	NOTCH
SHC1	P29353	VAV	P15498	NOTCH,JAKSTAT	FYN	P06241	NOTCH
SHC1	P29353	VAV	P15498	NOTCH,JAKSTAT	JAK2	O60674	JAKSTAT
SHC1	P29353	SRC	P12931	RTK	FAK2	Q14289	NOTCH,JAKSTAT	Yes
SHC1	P29353	INPP5D	Q92835	RTK	PTP2C	Q06124	NOTCH,RTK,JAKSTAT
SHC1	P29353	CD247	P20963	NOTCH	STAT5B	P51692	RTK,JAKSTAT	Yes
SHC1	P29353	JNK1	P45983	NOTCH,WNT,RTK,JAKSTAT	CSBP	Q16539	NOTCH,RTK,JAKSTAT
SHC1	P29353	IL2RB	P14784	JAKSTAT	FYN	P06241	NOTCH	Yes
SHC1	P29353	SYK	P43405	NOTCH	EPOR	P19235	JAKSTAT	Yes
SHC1	P29353	IL6ST	P40189	JAKSTAT	PRKCD	Q05655	NOTCH,JAKSTAT
SHC1	P29353	ERBB2	P04626	RTK	SRC	P12931	RTK
SHC1	P29353	CSF1R	P07333	JAKSTAT	SOS1	Q07889	NOTCH,RTK,JAKSTAT
SHC1	P29353	CSF2RB	P32927	JAKSTAT	FYN	P06241	NOTCH	Yes
SHC1	P29353	PIK3R2	O00459	NOTCH,RTK,JAKSTAT	SOS1	Q07889	NOTCH,RTK,JAKSTAT
SHC1	P29353	SOS2	Q07890	NOTCH,RTK,JAKSTAT	ABL	P00519	NOTCH,RTK
SHC1	P29353	ERBB2	P04626	RTK	SOS1	Q07889	NOTCH,RTK,JAKSTAT
SHC1	P29353	INSR	P06213	RTK	PTP2C	Q06124	NOTCH,RTK,JAKSTAT
SHC1	P29353	PPP2R5A	Q15172	WNT	JAK2	O60674	JAKSTAT	Yes
SHC1	P29353	CBL	P22681	NOTCH,RTK,JAKSTAT	CRKL	P46109	NOTCH,RTK,JAKSTAT
SHC1	P29353	LCK	P06239	NOTCH	PRKCD	Q05655	NOTCH,JAKSTAT
SHC1	P29353	GRF2	Q13905	NOTCH,RTK	CRKL	P46109	NOTCH,RTK,JAKSTAT
SHC1	P29353	CSF3R	Q99062	JAKSTAT	LCK	P06239	NOTCH	Yes
SHC1	P29353	PRKCD	Q05655	NOTCH,JAKSTAT	FYN	P06241	NOTCH
SHC1	P29353	SRC	P12931	RTK	PTP2C	Q06124	NOTCH,RTK,JAKSTAT
SHC1	P29353	INSR	P06213	RTK	CBL	P22681	NOTCH,RTK,JAKSTAT
SHC1	P29353	CSF1R	P07333	JAKSTAT	CBL	P22681	NOTCH,RTK,JAKSTAT
SHC1	P29353	FLT	P17948	JAKSTAT	FYN	P06241	NOTCH	Yes
SHC1	P29353	HPK1	Q92918	RTK	CRKL	P46109	NOTCH,RTK,JAKSTAT
SHC1	P29353	IL2	P60568	JAKSTAT	IL2RG	P31785	JAKSTAT
SHC1	P29353	VAV	P15498	NOTCH,JAKSTAT	EGFR	P00533	RTK,JAKSTAT
SHC1	P29353	SYK	P43405	NOTCH	IL2RB	P14784	JAKSTAT	Yes
SHC1	P29353	PTP2C	Q06124	NOTCH,RTK,JAKSTAT	MPL	P40238	JAKSTAT
SHC1	P29353	SOS2	Q07890	NOTCH,RTK,JAKSTAT	CRKL	P46109	NOTCH,RTK,JAKSTAT
SHC1	P29353	PKCA	P17252	NOTCH,WNT,RTK	LCK	P06239	NOTCH
SHC1	P29353	EPOR	P19235	JAKSTAT	CRKL	P46109	NOTCH,RTK,JAKSTAT
SHC1	P29353	GHR	P10912	JAKSTAT	STAT5B	P51692	RTK,JAKSTAT
SHC1	P29353	CD247	P20963	NOTCH	LCK	P06239	NOTCH
SHC1	P29353	FAK2	Q14289	NOTCH,JAKSTAT	FYN	P06241	NOTCH
SHC1	P29353	GHR	P10912	JAKSTAT	PTP2C	Q06124	NOTCH,RTK,JAKSTAT
SHC1	P29353	IL2RB	P14784	JAKSTAT	LCK	P06239	NOTCH	Yes
SHC1	P29353	CBL	P22681	NOTCH,RTK,JAKSTAT	STAT5B	P51692	RTK,JAKSTAT
SHC1	P29353	CSF2RB	P32927	JAKSTAT	PTP2C	Q06124	NOTCH,RTK,JAKSTAT
SHC1	P29353	CSF1R	P07333	JAKSTAT	FYN	P06241	NOTCH	Yes
SHC1	P29353	VAV	P15498	NOTCH,JAKSTAT	IL6ST	P40189	JAKSTAT
SHC1	P29353	EGFR	P00533	RTK,JAKSTAT	STAT5B	P51692	RTK,JAKSTAT
SHC1	P29353	PTP2C	Q06124	NOTCH,RTK,JAKSTAT	EPOR	P19235	JAKSTAT
SHC1	P29353	SRK	P43403	NOTCH	SOS1	Q07889	NOTCH,RTK,JAKSTAT
SHC1	P29353	PTP2C	Q06124	NOTCH,RTK,JAKSTAT	IL6ST	P40189	JAKSTAT
SHC1	P29353	PTP2C	Q06124	NOTCH,RTK,JAKSTAT	IL4R	P24394	JAKSTAT
SHC1	P29353	JAK2	O60674	JAKSTAT	MPL	P40238	JAKSTAT
SHC1	P29353	ERBB2	P04626	RTK	PIK3R2	O00459	NOTCH,RTK,JAKSTAT
SHC1	P29353	PRKCD	Q05655	NOTCH,JAKSTAT	FAK2	Q14289	NOTCH,JAKSTAT
SHC1	P29353	SRC	P12931	RTK	ABL	P00519	NOTCH,RTK
SHC1	P29353	SRC	P12931	RTK	STAT5B	P51692	RTK,JAKSTAT
SHC1	P29353	SRC	P12931	RTK	PKCA	P17252	NOTCH,WNT,RTK
SHC1	P29353	EGFR	P00533	RTK,JAKSTAT	PIK3R2	O00459	NOTCH,RTK,JAKSTAT
SHC1	P29353	EGFR	P00533	RTK,JAKSTAT	PTP2C	Q06124	NOTCH,RTK,JAKSTAT
SHC1	P29353	JAK2	O60674	JAKSTAT	FAK2	Q14289	NOTCH,JAKSTAT
SHC1	P29353	SRK	P43403	NOTCH	ABL	P00519	NOTCH,RTK
SHC1	P29353	VAV	P15498	NOTCH,JAKSTAT	CBL	P22681	NOTCH,RTK,JAKSTAT
SHC1	P29353	FLK1	P35968	JAKSTAT	CBL	P22681	NOTCH,RTK,JAKSTAT
SHC1	P29353	EGFR	P00533	RTK,JAKSTAT	PKCA	P17252	NOTCH,WNT,RTK
SHC1	P29353	INSR	P06213	RTK	CRKL	P46109	NOTCH,RTK,JAKSTAT
SHC1	P29353	GHR	P10912	JAKSTAT	JAK2	O60674	JAKSTAT
SHC1	P29353	JAK2	O60674	JAKSTAT	EPOR	P19235	JAKSTAT
SHC1	P29353	EGFR	P00533	RTK,JAKSTAT	CBL	P22681	NOTCH,RTK,JAKSTAT
SHC1	P29353	PTP2C	Q06124	NOTCH,RTK,JAKSTAT	FYN	P06241	NOTCH
SHC1	P29353	CSF2RB	P32927	JAKSTAT	EPOR	P19235	JAKSTAT
SHC1	P29353	PTP2C	Q06124	NOTCH,RTK,JAKSTAT	CRKL	P46109	NOTCH,RTK,JAKSTAT
SHC1	P29353	ERBB4	Q15303	RTK,JAKSTAT	STAT5B	P51692	RTK,JAKSTAT
SHC1	P29353	SYK	P43405	NOTCH	CSF3R	Q99062	JAKSTAT	Yes
SHC1	P29353	ERBB2	P04626	RTK	EGFR	P00533	RTK,JAKSTAT
SHC1	P29353	PIK3R2	O00459	NOTCH,RTK,JAKSTAT	CBL	P22681	NOTCH,RTK,JAKSTAT
SHC1	P29353	INSR	P06213	RTK	VAV3	Q9UKW4	NOTCH,JAKSTAT	Yes
SHC1	P29353	EGFR	P00533	RTK,JAKSTAT	VAV3	Q9UKW4	NOTCH,JAKSTAT
SHC1	P29353	EGFR	P00533	RTK,JAKSTAT	FAK2	Q14289	NOTCH,JAKSTAT
SHC1	P29353	PIK3R2	O00459	NOTCH,RTK,JAKSTAT	CRKL	P46109	NOTCH,RTK,JAKSTAT
SHC1	P29353	SOS2	Q07890	NOTCH,RTK,JAKSTAT	EGFR	P00533	RTK,JAKSTAT
SHC1	P29353	INPP5D	Q92835	RTK	CRKL	P46109	NOTCH,RTK,JAKSTAT
SHC1	P29353	CSF2RB	P32927	JAKSTAT	JAK2	O60674	JAKSTAT
SHC1	P29353	PTP2C	Q06124	NOTCH,RTK,JAKSTAT	CDH5	P33151	NOTCH
SHC1	P29353	INPP5D	Q92835	RTK	EPOR	P19235	JAKSTAT	Yes
SHC1	P29353	NTRK2	Q16620	NOTCH,RTK	FYN	P06241	NOTCH
SHC1	P29353	CD16A	P08637	NOTCH	LCK	P06239	NOTCH
SHC1	P29353	CSK	P41240	NOTCH,RTK,JAKSTAT	CDH5	P33151	NOTCH
SHC1	P29353	PTP2C	Q06124	NOTCH,RTK,JAKSTAT	CBL	P22681	NOTCH,RTK,JAKSTAT
SHC1	P29353	ERBB2	P04626	RTK	JAK2	O60674	JAKSTAT	Yes
SHC1	P29353	INSR	P06213	RTK	JAK2	O60674	JAKSTAT	Yes
SHC1	P29353	SRK	P43403	NOTCH	LCK	P06239	NOTCH
SHC1	P29353	NGFR	P08138	NOTCH,JAKSTAT	NTRK3	Q16288	NOTCH
SHC1	P29353	PKCA	P17252	NOTCH,WNT,RTK	CBL	P22681	NOTCH,RTK,JAKSTAT
SHC1	P29353	FLT4	P35916	JAKSTAT	PTP2C	Q06124	NOTCH,RTK,JAKSTAT
SHC1	P29353	VAV	P15498	NOTCH,JAKSTAT	SRK	P43403	NOTCH
SHC1	P29353	IL2	P60568	JAKSTAT	IL2RB	P14784	JAKSTAT
SHC1	P29353	ERBB2	P04626	RTK	ERBB3	P21860	RTK
SHC1	P29353	INSR	P06213	RTK	CSK	P41240	NOTCH,RTK,JAKSTAT
SHC1	P29353	ERBB2	P04626	RTK	PTP2C	Q06124	NOTCH,RTK,JAKSTAT
SHC1	P29353	PTP2C	Q06124	NOTCH,RTK,JAKSTAT	SOS1	Q07889	NOTCH,RTK,JAKSTAT
SHC1	P29353	MTC	P04629	NOTCH,RTK	PTP2C	Q06124	NOTCH,RTK,JAKSTAT
SHC1	P29353	CSK	P41240	NOTCH,RTK,JAKSTAT	FYN	P06241	NOTCH
SHC1	P29353	INSR	P06213	RTK	VAV	P15498	NOTCH,JAKSTAT	Yes
SHC1	P29353	VAV	P15498	NOTCH,JAKSTAT	LCK	P06239	NOTCH
SHC1	P29353	JAK2	O60674	JAKSTAT	ABL	P00519	NOTCH,RTK	Yes
SHC1	P29353	SYK	P43405	NOTCH	HPK1	Q92918	RTK	Yes
SHC1	P29353	INPP5D	Q92835	RTK	CSF1R	P07333	JAKSTAT	Yes
SHC1	P29353	SYK	P43405	NOTCH	CSF2RB	P32927	JAKSTAT	Yes
SHC1	P29353	EGFR	P00533	RTK,JAKSTAT	SRC	P12931	RTK
SHC1	P29353	HPK1	Q92918	RTK	ABL	P00519	NOTCH,RTK
SHC1	P29353	LCK	P06239	NOTCH	FAK2	Q14289	NOTCH,JAKSTAT
SHC1	P29353	CBL	P22681	NOTCH,RTK,JAKSTAT	FYN	P06241	NOTCH
SHC1	P29353	SYK	P43405	NOTCH	FYN	P06241	NOTCH
SHC1	P29353	CRKL	P46109	NOTCH,RTK,JAKSTAT	SOS1	Q07889	NOTCH,RTK,JAKSTAT
SHC1	P29353	ERBB4	Q15303	RTK,JAKSTAT	ERBB3	P21860	RTK
SHC1	P29353	SYK	P43405	NOTCH	LCK	P06239	NOTCH
SHC1	P29353	FLK1	P35968	JAKSTAT	CDH5	P33151	NOTCH	Yes
SHC1	P29353	SOS1	Q07889	NOTCH,RTK,JAKSTAT	FYN	P06241	NOTCH
SHC1	P29353	CD247	P20963	NOTCH	SRK	P43403	NOTCH
SHC1	P29353	ERBB2	P04626	RTK	FAK2	Q14289	NOTCH,JAKSTAT	Yes
SHC1	P29353	VAV	P15498	NOTCH,JAKSTAT	SYK	P43405	NOTCH
SHC1	P29353	CSF2RB	P32927	JAKSTAT	LCK	P06239	NOTCH	Yes
SHC1	P29353	PTP2C	Q06124	NOTCH,RTK,JAKSTAT	LCK	P06239	NOTCH
SHC1	P29353	INPP5D	Q92835	RTK	IL4R	P24394	JAKSTAT	Yes
SHC1	P29353	JAK2	O60674	JAKSTAT	IL4R	P24394	JAKSTAT
SHC1	P29353	CBL	P22681	NOTCH,RTK,JAKSTAT	LCK	P06239	NOTCH
SHC1	P29353	CSK	P41240	NOTCH,RTK,JAKSTAT	CD247	P20963	NOTCH
SHC1	P29353	NGFR	P08138	NOTCH,JAKSTAT	NTRK2	Q16620	NOTCH,RTK
SHC1	P29353	FAK2	Q14289	NOTCH,JAKSTAT	ERBB3	P21860	RTK	Yes
SHC1	P29353	IL2RB	P14784	JAKSTAT	IL2RG	P31785	JAKSTAT
SHC1	P29353	CD247	P20963	NOTCH	FYN	P06241	NOTCH
SHC1	P29353	SRK	P43403	NOTCH	CBL	P22681	NOTCH,RTK,JAKSTAT
SHC1	P29353	CD16A	P08637	NOTCH	CD247	P20963	NOTCH
SHC1	P29353	EGFR	P00533	RTK,JAKSTAT	ERBB4	Q15303	RTK,JAKSTAT
SHC1	P29353	FLK1	P35968	JAKSTAT	SRC	P12931	RTK	Yes
SHC1	P29353	INSR	P06213	RTK	PKCA	P17252	NOTCH,WNT,RTK
SHC1	P29353	IL2RB	P14784	JAKSTAT	STAT5B	P51692	RTK,JAKSTAT
SHC1	P29353	CBL	P22681	NOTCH,RTK,JAKSTAT	EPOR	P19235	JAKSTAT
SHC1	P29353	IL2RG	P31785	JAKSTAT	IL4R	P24394	JAKSTAT
SHC1	P29353	SYK	P43405	NOTCH	SRC	P12931	RTK	Yes
SHC1	P29353	IL6ST	P40189	JAKSTAT	ERBB3	P21860	RTK	Yes
SHC1	P29353	FLK1	P35968	JAKSTAT	CSF2RB	P32927	JAKSTAT
SHC1	P29353	CRKL	P46109	NOTCH,RTK,JAKSTAT	ABL	P00519	NOTCH,RTK
SHC1	P29353	ERBB2	P04626	RTK	ERBB4	Q15303	RTK,JAKSTAT
SHC1	P29353	SRC	P12931	RTK	CDH5	P33151	NOTCH	Yes
SHC1	P29353	SYK	P43405	NOTCH	CBL	P22681	NOTCH,RTK,JAKSTAT
SHC1	P29353	PTP2C	Q06124	NOTCH,RTK,JAKSTAT	FAK2	Q14289	NOTCH,JAKSTAT
SHC1	P29353	EGFR	P00533	RTK,JAKSTAT	PRKCD	Q05655	NOTCH,JAKSTAT
SHC1	P29353	INSR	P06213	RTK	PRKCD	Q05655	NOTCH,JAKSTAT	Yes
SHC1	P29353	EGFR	P00533	RTK,JAKSTAT	HPK1	Q92918	RTK
SHC1	P29353	JAK2	O60674	JAKSTAT	PTP2C	Q06124	NOTCH,RTK,JAKSTAT
SHC1	P29353	CSK	P41240	NOTCH,RTK,JAKSTAT	SRC	P12931	RTK
SHC1	P29353	PIK3R2	O00459	NOTCH,RTK,JAKSTAT	ERBB3	P21860	RTK
SHC1	P29353	SRK	P43403	NOTCH	FAK2	Q14289	NOTCH,JAKSTAT
SHC1	P29353	FLK1	P35968	JAKSTAT	FYN	P06241	NOTCH	Yes
SHC1	P29353	PTP2C	Q06124	NOTCH,RTK,JAKSTAT	CSF3R	Q99062	JAKSTAT
SHC1	P29353	CRKL	P46109	NOTCH,RTK,JAKSTAT	STAT5B	P51692	RTK,JAKSTAT
SHC1	P29353	EGFR	P00533	RTK,JAKSTAT	SOS1	Q07889	NOTCH,RTK,JAKSTAT
SHC1	P29353	EGFR	P00533	RTK,JAKSTAT	ERBB3	P21860	RTK
SHC1	P29353	JAK2	O60674	JAKSTAT	STAT5B	P51692	RTK,JAKSTAT
SHC1	P29353	PTP2C	Q06124	NOTCH,RTK,JAKSTAT	PKCA	P17252	NOTCH,WNT,RTK
SHC1	P29353	MTC	P04629	NOTCH,RTK	ABL	P00519	NOTCH,RTK
SHC1	P29353	SRC	P12931	RTK	CBL	P22681	NOTCH,RTK,JAKSTAT
SHC1	P29353	SOS1	Q07889	NOTCH,RTK,JAKSTAT	ERBB3	P21860	RTK
SHC1	P29353	SRC	P12931	RTK	PRKCD	Q05655	NOTCH,JAKSTAT	Yes
SHC1	P29353	MTC	P04629	NOTCH,RTK	NGFR	P08138	NOTCH,JAKSTAT
SHC1	P29353	CD16A	P08637	NOTCH	SRK	P43403	NOTCH
SHC1	P29353	PIK3R2	O00459	NOTCH,RTK,JAKSTAT	FYN	P06241	NOTCH
SHC1	P29353	MAPKAPK2	P49137	NOTCH,RTK	CSBP	Q16539	NOTCH,RTK,JAKSTAT
SHC1	P29353	VAV	P15498	NOTCH,JAKSTAT	FAK2	Q14289	NOTCH,JAKSTAT
SHC1	P29353	CBL	P22681	NOTCH,RTK,JAKSTAT	ABL	P00519	NOTCH,RTK
SHC1	P29353	FLK1	P35968	JAKSTAT	FLT4	P35916	JAKSTAT
SHC1	P29353	EPOR	P19235	JAKSTAT	STAT5B	P51692	RTK,JAKSTAT
SHC1	P29353	INSR	P06213	RTK	STAT5B	P51692	RTK,JAKSTAT
SHC1	P29353	FLK1	P35968	JAKSTAT	FLT	P17948	JAKSTAT
SHC1	P29353	EGFR	P00533	RTK,JAKSTAT	JAK2	O60674	JAKSTAT
SHC2	P98077	ERBB2	P04626	RTK	ERBB4	Q15303	RTK,JAKSTAT
SHC2	P98077	EGFR	P00533	RTK,JAKSTAT	ERBB4	Q15303	RTK,JAKSTAT
SHC2	P98077	ERBB2	P04626	RTK	EGFR	P00533	RTK,JAKSTAT
SHC2	P98077	FLK1	P35968	JAKSTAT	FYN	P06241	NOTCH	Yes
SHC2	P98077	FLT	P17948	JAKSTAT	FYN	P06241	NOTCH	Yes
SHC2	P98077	INSR	P06213	RTK	LAR	P10586	RTK
SHC2	P98077	SYK	P43405	NOTCH	FYN	P06241	NOTCH
SHC2	P98077	LAR	P10586	RTK	FYN	P06241	NOTCH	Yes
SHC2	P98077	FLK1	P35968	JAKSTAT	FLT	P17948	JAKSTAT
SHC2	P98077	MTC	P04629	NOTCH,RTK	NGF	P01138	NOTCH,RTK
SHC2	P98077	SRK	P43403	NOTCH	FYN	P06241	NOTCH
SHC3	Q92529	EGFR	P00533	RTK,JAKSTAT	ERBB4	Q15303	RTK,JAKSTAT
SHC3	Q92529	INSR	P06213	RTK	LAR	P10586	RTK
SHC3	Q92529	MTC	P04629	NOTCH,RTK	NGF	P01138	NOTCH,RTK
SHC3	Q92529	ERBB2	P04626	RTK	EGFR	P00533	RTK,JAKSTAT
SHC3	Q92529	ERBB2	P04626	RTK	ERBB3	P21860	RTK
SHC3	Q92529	LAR	P10586	RTK	FYN	P06241	NOTCH	Yes
SHC3	Q92529	SRK	P43403	NOTCH	FYN	P06241	NOTCH
SHC3	Q92529	BDNF	P23560	NOTCH,RTK	NTRK2	Q16620	NOTCH,RTK
SHC3	Q92529	ERBB2	P04626	RTK	ERBB4	Q15303	RTK,JAKSTAT
SHC3	Q92529	ERBB4	Q15303	RTK,JAKSTAT	ERBB3	P21860	RTK
SHC3	Q92529	NTRK2	Q16620	NOTCH,RTK	FYN	P06241	NOTCH
SHC3	Q92529	EGFR	P00533	RTK,JAKSTAT	ERBB3	P21860	RTK
SHC3	Q92529	FLT	P17948	JAKSTAT	FYN	P06241	NOTCH	Yes
SHC3	Q92529	SYK	P43405	NOTCH	FYN	P06241	NOTCH
SIT1	Q9Y3P8	SYK	P43405	NOTCH	LCK	P06239	NOTCH
SIT1	Q9Y3P8	SYK	P43405	NOTCH	FYN	P06241	NOTCH
SIT1	Q9Y3P8	SRK	P43403	NOTCH	LCK	P06239	NOTCH
SIT1	Q9Y3P8	CSK	P41240	NOTCH,RTK,JAKSTAT	FYN	P06241	NOTCH
SIT1	Q9Y3P8	PTP2C	Q06124	NOTCH,RTK,JAKSTAT	FYN	P06241	NOTCH
SIT1	Q9Y3P8	PTP2C	Q06124	NOTCH,RTK,JAKSTAT	LCK	P06239	NOTCH
SIT1	Q9Y3P8	SRK	P43403	NOTCH	FYN	P06241	NOTCH
[truncated: 462 more rows]
