# Supplementary material for: Endosomal crosstalk: meeting points for signaling pathways
Source: Trends Cell Biol. 2012 Sep;22(9):447–56. doi: 10.1016/j.tcb.2012.06.004 (PMC3430897; doi:10.1016/j.tcb.2012.06.004)
Supplement: Supplementary file 2 [file mmc2.xls]

## Sheet: Suppl. Table 2a
Details of the endosomal scaffolds capable to organize cross-talks between different pathways
Protein name	UniProt ID	Endosome-associated scaffold class	Can bind endosome-binding scaffolds	Connected pathways					Number of connected pathways
GRB1	P27986	endosome-related protein binding scaffolds	Yes	RTK	JAK-STAT	Notch	WNT	TGF	5
CCNE1	P24864	endosome-related protein binding scaffolds		RTK	JAK-STAT	Notch	WNT	TGF	5
SARA	O95405	endosome membrane binding scaffolds		RTK	JAK-STAT	Notch	WNT	TGF	5
AXIN1	O15169	endosome-related protein binding scaffolds		RTK	JAK-STAT	Notch	WNT	TGF	5
SLC9A3R1	O14745	endosome-related protein binding scaffolds		RTK	JAK-STAT	Notch	WNT		4
IRS1	P35568	endosome-related protein binding scaffolds	Yes	RTK	JAK-STAT	Notch	WNT		4
HTT	P42858	endosome-related protein binding scaffolds	Yes	RTK	JAK-STAT	Notch	TGF		4
CRK	P46108	endosome-related protein binding scaffolds	Yes	RTK	JAK-STAT	Notch	WNT		4
SHC1	P29353	endosome-related protein binding scaffolds	Yes	RTK	JAK-STAT	Notch	WNT		4
GRB2	P62993	endosome-related protein binding scaffolds		RTK	JAK-STAT	Notch	WNT		4
TRAF2	Q12933	endosome-related protein binding scaffolds	Yes	RTK	JAK-STAT	Notch	WNT		4
YWHAG	P61981	endosome-related protein binding scaffolds		RTK	JAK-STAT	Notch	WNT		4
SQSTM1	Q13501	endosomal scaffold binding	Yes	RTK	JAK-STAT	Notch	TGF		4
ARR3	P36575	endosome-related protein binding scaffolds	Yes	RTK	JAK-STAT	Notch	WNT		4
ARRB1	P49407	endosome-related protein binding scaffolds	Yes	RTK	JAK-STAT	Notch	WNT		4
ARRB2	P32121	endosome-related protein binding scaffolds		RTK	JAK-STAT	Notch	WNT		4
CAV1	Q03135	endosome-related protein binding scaffolds		RTK	JAK-STAT	WNT	TGF		4
DLG4	P78352	endosome-related protein binding scaffolds	Yes	RTK	JAK-STAT	Notch			3
NF2	P35240	endosomal scaffold binding	Yes	RTK	Notch	WNT			3
KRT18	P05783	endosomal scaffold binding	Yes	RTK	JAK-STAT	Notch			3
IRS2	Q9Y4H2	endosome-related protein binding scaffolds	Yes	RTK	JAK-STAT	Notch			3
GRB10	Q13322	endosome membrane binding scaffolds		RTK	JAK-STAT	Notch			3
SH2B2	O14492	endosome-related protein binding scaffolds	Yes	RTK	JAK-STAT	Notch			3
DOK2	O60496	endosome-related protein binding scaffolds	Yes	RTK	JAK-STAT	Notch			3
BCAR1	P56945	endosome-related protein binding scaffolds	Yes	RTK	JAK-STAT	Notch			3
PRKAR2A	P13861	endosome-related protein binding scaffolds		RTK	WNT	TGF			3
NCK1	P16333	endosome-related protein binding scaffolds	Yes	RTK	JAK-STAT	Notch			3
SHC3	Q92529	endosome-related protein binding scaffolds	Yes	RTK	JAK-STAT	Notch			3
BLNK	Q8WV28	endosomal scaffold binding	Yes	RTK	JAK-STAT	Notch			3
LCP2	Q13094	endosomal scaffold binding	Yes	RTK	JAK-STAT	Notch			3
SHC2	P98077	endosomal scaffold binding	Yes	RTK	JAK-STAT	Notch			3
SOCS1	O15524	endosomal scaffold binding	Yes	RTK	JAK-STAT	Notch			3
CD2AP	Q9Y5K6	endosome-related protein binding scaffolds	Yes	RTK	JAK-STAT	Notch			3
CDKN1C	P49918	endosome-related protein binding scaffolds		JAK-STAT	WNT	TGF			3
GJA1	P17302	endosome-related protein binding scaffolds	Yes	RTK	Hedgehog	WNT			3
YWHAB	P31946	endosome-related protein binding scaffolds		RTK	JAK-STAT	WNT			3
EPS15	P42566	endosomal scaffold binding	Yes	RTK	Notch				2
SH2B3	Q9UQQ2	endosome-related protein binding scaffolds	Yes	JAK-STAT	Notch				2
GAB1	Q13480	endosome-related protein binding scaffolds	Yes	RTK	JAK-STAT				2
GRAP	Q13588	endosome-related protein binding scaffolds		JAK-STAT	Notch				2
DAB1	O75553	endosomal scaffold binding	Yes	RTK	Notch				2
FRS2	Q8WU20	endosomal scaffold binding	Yes	RTK	JAK-STAT				2
LAT	O43561	endosomal scaffold binding	Yes	RTK	Notch				2
SHB	Q15464	endosomal scaffold binding	Yes	RTK	JAK-STAT				2
GRAP2	O75791	endosome-related protein binding scaffolds	Yes	RTK	JAK-STAT				2
KIDINS220	Q9ULH0	endosome-related protein binding scaffolds	Yes	RTK	JAK-STAT				2
PXN	P49023	endosome-related protein binding scaffolds	Yes	RTK	JAK-STAT				2
TRADD	Q15628	endosome-related protein binding scaffolds	Yes	RTK	JAK-STAT				2
TRIP6	Q15654	endosome-related protein binding scaffolds	Yes	RTK	JAK-STAT				2
IRS4	O14654	endosome-related protein binding scaffolds	Yes	These scaffolds connect pathways but also work within pathways (not clear cross-talk mediating scaffolds)
SH3GL2	Q99962	endosome-related protein binding scaffolds
ENDOFIN	Q7Z3T8	endosome membrane binding scaffolds
SNX6	Q9UNH7	endosome membrane binding scaffolds
GRB14	Q14449	endosome membrane binding scaffolds
DOK4	Q8TEW6	endosome-related protein binding scaffolds	Yes
GRB7	Q14451	endosome-related protein binding scaffolds
HGS (HRS)	O14964	endosome protein and membrane binding scaffolds
NEDD9	Q14511	endosome-related protein binding scaffolds	Yes
EFNA1	P20827	endosome-related protein binding scaffolds
FRS3	O43559	endosomal scaffold binding	Yes
STAM1	Q92783	endosomal scaffold binding	Yes
SPRY2	O43597	endosomal scaffold binding	Yes
SUFU	Q9UMX1	endosomal scaffold binding	Yes
JAG2	Q9Y219	endosome-related protein binding scaffolds	Yes
JIP3	Q9UPT6	endosome-related protein binding scaffolds
PPP2R5B	Q15173	endosome-related protein binding scaffolds
LAMTOR3	Q9UHA4	endosome-related protein binding scaffolds
WDFY2	Q96P53	endosome membrane binding scaffolds		These scaffolds either do not connect pathways (not cross-talk mediating scaffolds) or there were not enough protein-protein interactions with proper pathway annotations in the examined resources that could support their cross-talk role.
APPL1	Q9UKG1	endosome membrane binding scaffolds
EEA1	Q15075	endosome membrane binding scaffolds
SNX17	Q15036	endosome membrane binding scaffolds
WIPI49 (WIPI-1)	Q5MNZ9	endosome membrane binding scaffolds
CCNA2	P20248	endosome-related protein binding scaffolds
AKAP9	Q99996	endosome-related protein binding scaffolds
GAP43	P17677	endosome-related protein binding scaffolds
NPHS1	O60500	endosome-related protein binding scaffolds	Yes

## Sheet: Suppl. Table 2b
Selected protein interactions between endosomal scaffolds and their partner proteins, which function in different pathways
Scaffold		Scaffold partner protein 1			Scaffold partner protein 2
Name	UniProt	Name	UniProt	Pathway(s)	Name	UniProt	Pathway(s)
ARR3	http://www.uniprot.org/uniprot/P36575	ARRB1	http://www.uniprot.org/uniprot/P49407	RTK,JAKSTAT	DVL2	http://www.uniprot.org/uniprot/O14641	WNT,NOTCH
ARRB1	http://www.uniprot.org/uniprot/P49407	ARRB2	http://www.uniprot.org/uniprot/P32121	RTK,JAKSTAT	DVL2	http://www.uniprot.org/uniprot/O14641	WNT,NOTCH
ARRB1	http://www.uniprot.org/uniprot/P49407	ARRB2	http://www.uniprot.org/uniprot/P32121	RTK,JAKSTAT	CSNK2A1	http://www.uniprot.org/uniprot/P68400	WNT
ARRB1	http://www.uniprot.org/uniprot/P49407	CSNK2A1	http://www.uniprot.org/uniprot/P68400	WNT	IKBA NFKBIA	http://www.uniprot.org/uniprot/P25963	JAKSTAT
ARRB2	http://www.uniprot.org/uniprot/P32121	ARRB1	http://www.uniprot.org/uniprot/P49407	RTK,JAKSTAT	DVL2	http://www.uniprot.org/uniprot/O14641	WNT,NOTCH
ARRB2	http://www.uniprot.org/uniprot/P32121	CSNK2A1	http://www.uniprot.org/uniprot/P68400	WNT	IKBA NFKBIA	http://www.uniprot.org/uniprot/P25963	JAKSTAT
ARRB2	http://www.uniprot.org/uniprot/P32121	MAPK14	http://www.uniprot.org/uniprot/Q16539	RTK	CSNK2A2	http://www.uniprot.org/uniprot/P19784	WNT
ARRB2	http://www.uniprot.org/uniprot/P32121	AP2M1	http://www.uniprot.org/uniprot/Q96CW1	RTK	DVL2	http://www.uniprot.org/uniprot/O14641	WNT,NOTCH
AXIN1	http://www.uniprot.org/uniprot/O15169	TSC2	http://www.uniprot.org/uniprot/P49815	RTK	PPP2CA	http://www.uniprot.org/uniprot/P67775	TGF,WNT
AXIN1	http://www.uniprot.org/uniprot/O15169	TSC2	http://www.uniprot.org/uniprot/P49815	RTK	SMAD2	http://www.uniprot.org/uniprot/Q15796	TGF,WNT
AXIN1	http://www.uniprot.org/uniprot/O15169	CTNNB	http://www.uniprot.org/uniprot/P35222	NOTCH,WNT	SMAD7	http://www.uniprot.org/uniprot/O15105	TGF
AXIN1	http://www.uniprot.org/uniprot/O15169	DVL1	http://www.uniprot.org/uniprot/O14640	NOTCH,WNT	SMAD7	http://www.uniprot.org/uniprot/O15105	TGF
AXIN1	http://www.uniprot.org/uniprot/O15169	PIAS1	http://www.uniprot.org/uniprot/O75925	NOTCH,JAKSTAT	SMAD7	http://www.uniprot.org/uniprot/O15105	TGF
BCAR1	http://www.uniprot.org/uniprot/P56945	PKCL	http://www.uniprot.org/uniprot/P24723	NOTCH	SRC	http://www.uniprot.org/uniprot/P12931	RTK
BCAR1	http://www.uniprot.org/uniprot/P56945	CSF1R	http://www.uniprot.org/uniprot/P07333	JAKSTAT	FYN	http://www.uniprot.org/uniprot/P06241	NOTCH
BCAR1	http://www.uniprot.org/uniprot/P56945	LAR	http://www.uniprot.org/uniprot/P10586	RTK	FYN	http://www.uniprot.org/uniprot/P06241	NOTCH
BCAR1	http://www.uniprot.org/uniprot/P56945	SRC	http://www.uniprot.org/uniprot/P12931	RTK	PRKCD	http://www.uniprot.org/uniprot/Q05655	NOTCH,JAKSTAT
BCAR1	http://www.uniprot.org/uniprot/P56945	GRF2	http://www.uniprot.org/uniprot/Q13905	NOTCH,RTK	HCK	http://www.uniprot.org/uniprot/P08631	JAKSTAT
BCAR1	http://www.uniprot.org/uniprot/P56945	LAR	http://www.uniprot.org/uniprot/P10586	RTK	LCK	http://www.uniprot.org/uniprot/P06239	NOTCH
BCAR1	http://www.uniprot.org/uniprot/P56945	SYK	http://www.uniprot.org/uniprot/P43405	NOTCH	SRC	http://www.uniprot.org/uniprot/P12931	RTK
BCAR1	http://www.uniprot.org/uniprot/P56945	HCK	http://www.uniprot.org/uniprot/P08631	JAKSTAT	ABL	http://www.uniprot.org/uniprot/P00519	NOTCH,RTK
BCAR1	http://www.uniprot.org/uniprot/P56945	YWHAZ	http://www.uniprot.org/uniprot/P63104	NOTCH	EGFR	http://www.uniprot.org/uniprot/P00533	RTK,JAKSTAT
BCAR1	http://www.uniprot.org/uniprot/P56945	PKCE	http://www.uniprot.org/uniprot/Q02156	NOTCH	SRC	http://www.uniprot.org/uniprot/P12931	RTK
BCAR1	http://www.uniprot.org/uniprot/P56945	SRC	http://www.uniprot.org/uniprot/P12931	RTK	FAK2	http://www.uniprot.org/uniprot/Q14289	NOTCH,JAKSTAT
BLNK	http://www.uniprot.org/uniprot/Q8WV28	FGR	http://www.uniprot.org/uniprot/P09769	JAKSTAT	SYK	http://www.uniprot.org/uniprot/P43405	NOTCH
BLNK	http://www.uniprot.org/uniprot/Q8WV28	SYK	http://www.uniprot.org/uniprot/P43405	NOTCH	HPK1	http://www.uniprot.org/uniprot/Q92918	RTK
CAV1	http://www.uniprot.org/uniprot/Q03135	WASL	http://www.uniprot.org/uniprot/O00401	JAKSTAT	ABL1	http://www.uniprot.org/uniprot/P00519	RTK
CAV1	http://www.uniprot.org/uniprot/Q03135	ABL1	http://www.uniprot.org/uniprot/P00519	RTK	PTPN6	http://www.uniprot.org/uniprot/P29350	JAKSTAT
CAV1	http://www.uniprot.org/uniprot/Q03135	NTRK1	http://www.uniprot.org/uniprot/P04629	RTK	NGFR	http://www.uniprot.org/uniprot/P08138	JAKSTAT
CAV1	http://www.uniprot.org/uniprot/Q03135	INSR	http://www.uniprot.org/uniprot/P06213	RTK	PTPN6	http://www.uniprot.org/uniprot/P29350	JAKSTAT
CAV1	http://www.uniprot.org/uniprot/Q03135	NGFR	http://www.uniprot.org/uniprot/P08138	JAKSTAT	TRAF2	http://www.uniprot.org/uniprot/Q12933	RTK
CAV1	http://www.uniprot.org/uniprot/Q03135	NGFR	http://www.uniprot.org/uniprot/P08138	JAKSTAT	TRAF6	http://www.uniprot.org/uniprot/Q9Y4K3	RTK
CAV1	http://www.uniprot.org/uniprot/Q03135	SRC	http://www.uniprot.org/uniprot/P12931	RTK	ADRBK1	http://www.uniprot.org/uniprot/P25098	JAKSTAT
CAV1	http://www.uniprot.org/uniprot/Q03135	PTPN6	http://www.uniprot.org/uniprot/P29350	JAKSTAT	ABL1	http://www.uniprot.org/uniprot/P00519	RTK
CAV1	http://www.uniprot.org/uniprot/Q03135	PTPN1	http://www.uniprot.org/uniprot/P18031	RTK	CSNK2A1	http://www.uniprot.org/uniprot/P68400	WNT
CAV1	http://www.uniprot.org/uniprot/Q03135	IRS1	http://www.uniprot.org/uniprot/P35568	RTK	CSNK2A1	http://www.uniprot.org/uniprot/P68400	WNT
CAV1	http://www.uniprot.org/uniprot/Q03135	PTPN1	http://www.uniprot.org/uniprot/P18031	RTK	CSNK2A2	http://www.uniprot.org/uniprot/P19784	WNT
CAV1	http://www.uniprot.org/uniprot/Q03135	PTPN6	http://www.uniprot.org/uniprot/P29350	JAKSTAT	INSR	http://www.uniprot.org/uniprot/P06213	RTK
CAV1	http://www.uniprot.org/uniprot/Q03135	CSNK2A1	http://www.uniprot.org/uniprot/P68400	WNT	IRS1	http://www.uniprot.org/uniprot/P35568	RTK
CAV1	http://www.uniprot.org/uniprot/Q03135	SRC	http://www.uniprot.org/uniprot/P12931	RTK	KDR	http://www.uniprot.org/uniprot/P35968	JAKSTAT
CAV1	http://www.uniprot.org/uniprot/Q03135	CSNK2A1	http://www.uniprot.org/uniprot/P68400	WNT	PTPN1	http://www.uniprot.org/uniprot/P18031	RTK
CAV1	http://www.uniprot.org/uniprot/Q03135	SRC	http://www.uniprot.org/uniprot/P12931	RTK	PTPN6	http://www.uniprot.org/uniprot/P29350	JAKSTAT
CAV1	http://www.uniprot.org/uniprot/Q03135	CSNK2A2	http://www.uniprot.org/uniprot/P19784	WNT	SMURF1	http://www.uniprot.org/uniprot/Q9HCE7	TGF
CAV1	http://www.uniprot.org/uniprot/Q03135	TNFR1B TNFR2 TNFRSF1B	http://www.uniprot.org/uniprot/P20333	JAKSTAT	TRAF2	http://www.uniprot.org/uniprot/Q12933	RTK
CAV1	http://www.uniprot.org/uniprot/Q03135	CD40	http://www.uniprot.org/uniprot/P25942	JAKSTAT	TRAF2	http://www.uniprot.org/uniprot/Q12933	RTK
CAV1	http://www.uniprot.org/uniprot/Q03135	SMURF2	http://www.uniprot.org/uniprot/Q9HAU4	TGF	TRAF2	http://www.uniprot.org/uniprot/Q12933	RTK
CAV1	http://www.uniprot.org/uniprot/Q03135	CD40	http://www.uniprot.org/uniprot/P25942	JAKSTAT	TRAF6	http://www.uniprot.org/uniprot/Q9Y4K3	RTK
CAV1	http://www.uniprot.org/uniprot/Q03135	PTPN6	http://www.uniprot.org/uniprot/P29350	JAKSTAT	TRAF6	http://www.uniprot.org/uniprot/Q9Y4K3	RTK
CCNE1	http://www.uniprot.org/uniprot/P24864	RB2	http://www.uniprot.org/uniprot/Q08999	TGF	CCND3	http://www.uniprot.org/uniprot/P30281	WNT,JAKSTAT
CCNE1	http://www.uniprot.org/uniprot/P24864	RBL1	http://www.uniprot.org/uniprot/P28749	TGF	HDAC1	http://www.uniprot.org/uniprot/Q13547	NOTCH
CCNE1	http://www.uniprot.org/uniprot/P24864	RB2	http://www.uniprot.org/uniprot/Q08999	TGF	HDAC1	http://www.uniprot.org/uniprot/Q13547	NOTCH
CCNE1	http://www.uniprot.org/uniprot/P24864	BRCA1	http://www.uniprot.org/uniprot/P38398	NOTCH	E2F4	http://www.uniprot.org/uniprot/Q16254	TGF
CCNE1	http://www.uniprot.org/uniprot/P24864	CCND3	http://www.uniprot.org/uniprot/P30281	WNT,JAKSTAT	CDKN1B	http://www.uniprot.org/uniprot/P46527	RTK
CD2AP	http://www.uniprot.org/uniprot/Q9Y5K6	FLT	http://www.uniprot.org/uniprot/P17948	JAKSTAT	FYN	http://www.uniprot.org/uniprot/P06241	NOTCH
CD2AP	http://www.uniprot.org/uniprot/Q9Y5K6	SRC	http://www.uniprot.org/uniprot/P12931	RTK	FAK2	http://www.uniprot.org/uniprot/Q14289	NOTCH,JAKSTAT
CDKN1C	http://www.uniprot.org/uniprot/P49918	RBL1	http://www.uniprot.org/uniprot/P28749	TGF	CCND1	http://www.uniprot.org/uniprot/P24385	WNT,JAKSTAT
CRK	http://www.uniprot.org/uniprot/P46108	FLK1	http://www.uniprot.org/uniprot/P35968	JAKSTAT	SRC	http://www.uniprot.org/uniprot/P12931	RTK
CRK	http://www.uniprot.org/uniprot/P46108	SRC	http://www.uniprot.org/uniprot/P12931	RTK	PRKCD	http://www.uniprot.org/uniprot/Q05655	NOTCH,JAKSTAT
CRK	http://www.uniprot.org/uniprot/P46108	INSR	http://www.uniprot.org/uniprot/P06213	RTK	VAV	http://www.uniprot.org/uniprot/P15498	NOTCH,JAKSTAT
CRK	http://www.uniprot.org/uniprot/P46108	FLT	http://www.uniprot.org/uniprot/P17948	JAKSTAT	FYN	http://www.uniprot.org/uniprot/P06241	NOTCH
CRK	http://www.uniprot.org/uniprot/P46108	INSR	http://www.uniprot.org/uniprot/P06213	RTK	PRKCD	http://www.uniprot.org/uniprot/Q05655	NOTCH,JAKSTAT
CRK	http://www.uniprot.org/uniprot/P46108	KIT	http://www.uniprot.org/uniprot/P10721	JAKSTAT	ABL	http://www.uniprot.org/uniprot/P00519	NOTCH,RTK
CRK	http://www.uniprot.org/uniprot/P46108	PKCL	http://www.uniprot.org/uniprot/P24723	NOTCH	SRC	http://www.uniprot.org/uniprot/P12931	RTK
CRK	http://www.uniprot.org/uniprot/P46108	WASL	http://www.uniprot.org/uniprot/O00401	JAKSTAT	ABL	http://www.uniprot.org/uniprot/P00519	NOTCH,RTK
CRK	http://www.uniprot.org/uniprot/P46108	KIT	http://www.uniprot.org/uniprot/P10721	JAKSTAT	FYN	http://www.uniprot.org/uniprot/P06241	NOTCH
CRK	http://www.uniprot.org/uniprot/P46108	SRC	http://www.uniprot.org/uniprot/P12931	RTK	FAK2	http://www.uniprot.org/uniprot/Q14289	NOTCH,JAKSTAT
CRK	http://www.uniprot.org/uniprot/P46108	PKCE	http://www.uniprot.org/uniprot/Q02156	NOTCH	SRC	http://www.uniprot.org/uniprot/P12931	RTK
CRK	http://www.uniprot.org/uniprot/P46108	FLK1	http://www.uniprot.org/uniprot/P35968	JAKSTAT	FYN	http://www.uniprot.org/uniprot/P06241	NOTCH
CRK	http://www.uniprot.org/uniprot/P46108	FAK2	http://www.uniprot.org/uniprot/Q14289	NOTCH,JAKSTAT	ERBB3	http://www.uniprot.org/uniprot/P21860	RTK
CRK	http://www.uniprot.org/uniprot/P46108	KIT	http://www.uniprot.org/uniprot/P10721	JAKSTAT	PKCA	http://www.uniprot.org/uniprot/P17252	NOTCH,WNT,RTK
CRK	http://www.uniprot.org/uniprot/P46108	KIT	http://www.uniprot.org/uniprot/P10721	JAKSTAT	SRC	http://www.uniprot.org/uniprot/P12931	RTK
DAB1	http://www.uniprot.org/uniprot/O75553	SRC	http://www.uniprot.org/uniprot/P12931	RTK	GRIN2B	http://www.uniprot.org/uniprot/Q13224	NOTCH
DAB1	http://www.uniprot.org/uniprot/O75553	SRC	http://www.uniprot.org/uniprot/P12931	RTK	GRIN2A	http://www.uniprot.org/uniprot/Q12879	NOTCH
DLG4	http://www.uniprot.org/uniprot/P78352	ERBB2	http://www.uniprot.org/uniprot/P04626	RTK	FAK2	http://www.uniprot.org/uniprot/Q14289	NOTCH,JAKSTAT
DLG4	http://www.uniprot.org/uniprot/P78352	SRC	http://www.uniprot.org/uniprot/P12931	RTK	GRIN2A	http://www.uniprot.org/uniprot/Q12879	NOTCH
DLG4	http://www.uniprot.org/uniprot/P78352	SRC	http://www.uniprot.org/uniprot/P12931	RTK	FAK2	http://www.uniprot.org/uniprot/Q14289	NOTCH,JAKSTAT
DLG4	http://www.uniprot.org/uniprot/P78352	SRC	http://www.uniprot.org/uniprot/P12931	RTK	GRIN2B	http://www.uniprot.org/uniprot/Q13224	NOTCH
DOK1	http://www.uniprot.org/uniprot/Q99704	KIT	http://www.uniprot.org/uniprot/P10721	JAKSTAT	FYN	http://www.uniprot.org/uniprot/P06241	NOTCH
DOK1	http://www.uniprot.org/uniprot/Q99704	INPP5D	http://www.uniprot.org/uniprot/Q92835	RTK	HCK	http://www.uniprot.org/uniprot/P08631	JAKSTAT
DOK1	http://www.uniprot.org/uniprot/Q99704	KIT	http://www.uniprot.org/uniprot/P10721	JAKSTAT	LCK	http://www.uniprot.org/uniprot/P06239	NOTCH
DOK1	http://www.uniprot.org/uniprot/Q99704	INPP5D	http://www.uniprot.org/uniprot/Q92835	RTK	FGR	http://www.uniprot.org/uniprot/P09769	JAKSTAT
DOK1	http://www.uniprot.org/uniprot/Q99704	FGR	http://www.uniprot.org/uniprot/P09769	JAKSTAT	SRC	http://www.uniprot.org/uniprot/P12931	RTK
DOK1	http://www.uniprot.org/uniprot/Q99704	KIT	http://www.uniprot.org/uniprot/P10721	JAKSTAT	SRC	http://www.uniprot.org/uniprot/P12931	RTK
DOK1	http://www.uniprot.org/uniprot/Q99704	KIT	http://www.uniprot.org/uniprot/P10721	JAKSTAT	ABL	http://www.uniprot.org/uniprot/P00519	NOTCH,RTK
DOK1	http://www.uniprot.org/uniprot/Q99704	HCK	http://www.uniprot.org/uniprot/P08631	JAKSTAT	ABL	http://www.uniprot.org/uniprot/P00519	NOTCH,RTK
DOK1	http://www.uniprot.org/uniprot/Q99704	INPP5D	http://www.uniprot.org/uniprot/Q92835	RTK	KIT	http://www.uniprot.org/uniprot/P10721	JAKSTAT
DOK2	http://www.uniprot.org/uniprot/O60496	IL2RB	http://www.uniprot.org/uniprot/P14784	JAKSTAT	LCK	http://www.uniprot.org/uniprot/P06239	NOTCH
DOK2	http://www.uniprot.org/uniprot/O60496	INPP5D	http://www.uniprot.org/uniprot/Q92835	RTK	HCK	http://www.uniprot.org/uniprot/P08631	JAKSTAT
DOK2	http://www.uniprot.org/uniprot/O60496	HCK	http://www.uniprot.org/uniprot/P08631	JAKSTAT	ABL	http://www.uniprot.org/uniprot/P00519	NOTCH,RTK
DOK2	http://www.uniprot.org/uniprot/O60496	INPP5D	http://www.uniprot.org/uniprot/Q92835	RTK	IL4R	http://www.uniprot.org/uniprot/P24394	JAKSTAT
EPS15	http://www.uniprot.org/uniprot/P42566	ADTAB	http://www.uniprot.org/uniprot/O94973	RTK	NUMB	http://www.uniprot.org/uniprot/P49757	NOTCH
FRS2	http://www.uniprot.org/uniprot/Q8WU20	FLK1	http://www.uniprot.org/uniprot/P35968	JAKSTAT	SRC	http://www.uniprot.org/uniprot/P12931	RTK
GAB1	http://www.uniprot.org/uniprot/Q13480	INPP5D	http://www.uniprot.org/uniprot/Q92835	RTK	EPOR	http://www.uniprot.org/uniprot/P19235	JAKSTAT
GJA1	http://www.uniprot.org/uniprot/P17302	SRC	http://www.uniprot.org/uniprot/P12931	RTK	CTNNB1	http://www.uniprot.org/uniprot/P35222	WNT
GJA1	http://www.uniprot.org/uniprot/P17302	CSNK1D	http://www.uniprot.org/uniprot/P48730	Hedgehog	CTNNB1	http://www.uniprot.org/uniprot/P35222	WNT
GRAP	http://www.uniprot.org/uniprot/Q13588	KIT	http://www.uniprot.org/uniprot/P10721	JAKSTAT	FYN	http://www.uniprot.org/uniprot/P06241	NOTCH
GRAP	http://www.uniprot.org/uniprot/Q13588	KIT	http://www.uniprot.org/uniprot/P10721	JAKSTAT	LCK	http://www.uniprot.org/uniprot/P06239	NOTCH
GRAP2	http://www.uniprot.org/uniprot/O75791	WAS	http://www.uniprot.org/uniprot/P42768	JAKSTAT	NCK1	http://www.uniprot.org/uniprot/P16333	RTK
GRB1	http://www.uniprot.org/uniprot/P27986	INPP5D	http://www.uniprot.org/uniprot/Q92835	RTK	CSF1R	http://www.uniprot.org/uniprot/P07333	JAKSTAT
GRB1	http://www.uniprot.org/uniprot/P27986	IL2RB	http://www.uniprot.org/uniprot/P14784	JAKSTAT	FYN	http://www.uniprot.org/uniprot/P06241	NOTCH
GRB1	http://www.uniprot.org/uniprot/P27986	ERBB2	http://www.uniprot.org/uniprot/P04626	RTK	JAK2	http://www.uniprot.org/uniprot/O60674	JAKSTAT
GRB1	http://www.uniprot.org/uniprot/P27986	INPP5D	http://www.uniprot.org/uniprot/Q92835	RTK	IL4R	http://www.uniprot.org/uniprot/P24394	JAKSTAT
GRB1	http://www.uniprot.org/uniprot/P27986	KIT	http://www.uniprot.org/uniprot/P10721	JAKSTAT	FYN	http://www.uniprot.org/uniprot/P06241	NOTCH
GRB1	http://www.uniprot.org/uniprot/P27986	SRC	http://www.uniprot.org/uniprot/P12931	RTK	IMD2	http://www.uniprot.org/uniprot/P42768	JAKSTAT
GRB1	http://www.uniprot.org/uniprot/P27986	KIT	http://www.uniprot.org/uniprot/P10721	JAKSTAT	SRC	http://www.uniprot.org/uniprot/P12931	RTK
GRB1	http://www.uniprot.org/uniprot/P27986	PPM1A	http://www.uniprot.org/uniprot/P35813	RTK	CTNNB	http://www.uniprot.org/uniprot/P35222	NOTCH,WNT
GRB1	http://www.uniprot.org/uniprot/P27986	TYK2	http://www.uniprot.org/uniprot/P29597	JAKSTAT	FYN	http://www.uniprot.org/uniprot/P06241	NOTCH
GRB1	http://www.uniprot.org/uniprot/P27986	JAK2	http://www.uniprot.org/uniprot/O60674	JAKSTAT	ABL	http://www.uniprot.org/uniprot/P00519	NOTCH,RTK
GRB1	http://www.uniprot.org/uniprot/P27986	FLN1L	http://www.uniprot.org/uniprot/O75369	RTK	AD3	http://www.uniprot.org/uniprot/P49768	NOTCH,WNT
GRB1	http://www.uniprot.org/uniprot/P27986	KIT	http://www.uniprot.org/uniprot/P10721	JAKSTAT	LCK	http://www.uniprot.org/uniprot/P06239	NOTCH
GRB1	http://www.uniprot.org/uniprot/P27986	INPP5D	http://www.uniprot.org/uniprot/Q92835	RTK	EPOR	http://www.uniprot.org/uniprot/P19235	JAKSTAT
GRB1	http://www.uniprot.org/uniprot/P27986	PKC2	http://www.uniprot.org/uniprot/Q05513	RTK,JAKSTAT	FYN	http://www.uniprot.org/uniprot/P06241	NOTCH
GRB1	http://www.uniprot.org/uniprot/P27986	FLT	http://www.uniprot.org/uniprot/P17948	JAKSTAT	FYN	http://www.uniprot.org/uniprot/P06241	NOTCH
GRB1	http://www.uniprot.org/uniprot/P27986	ERBB2	http://www.uniprot.org/uniprot/P04626	RTK	CTNNB	http://www.uniprot.org/uniprot/P35222	NOTCH,WNT
GRB1	http://www.uniprot.org/uniprot/P27986	SRC	http://www.uniprot.org/uniprot/P12931	RTK	PRKCD	http://www.uniprot.org/uniprot/Q05655	NOTCH,JAKSTAT
GRB1	http://www.uniprot.org/uniprot/P27986	PDK1	http://www.uniprot.org/uniprot/O15530	RTK	PRKCD	http://www.uniprot.org/uniprot/Q05655	NOTCH,JAKSTAT
GRB1	http://www.uniprot.org/uniprot/P27986	CTNNB	http://www.uniprot.org/uniprot/P35222	NOTCH,WNT	FLT	http://www.uniprot.org/uniprot/P17948	JAKSTAT
GRB1	http://www.uniprot.org/uniprot/P27986	INSR	http://www.uniprot.org/uniprot/P06213	RTK	JAK2	http://www.uniprot.org/uniprot/O60674	JAKSTAT
GRB1	http://www.uniprot.org/uniprot/P27986	EGFR	http://www.uniprot.org/uniprot/P00533	RTK,JAKSTAT	EZR	http://www.uniprot.org/uniprot/P15311	NOTCH
GRB1	http://www.uniprot.org/uniprot/P27986	PDK1	http://www.uniprot.org/uniprot/O15530	RTK	FAK2	http://www.uniprot.org/uniprot/Q14289	NOTCH,JAKSTAT
GRB1	http://www.uniprot.org/uniprot/P27986	SYK	http://www.uniprot.org/uniprot/P43405	NOTCH	SRC	http://www.uniprot.org/uniprot/P12931	RTK
GRB1	http://www.uniprot.org/uniprot/P27986	SYK	http://www.uniprot.org/uniprot/P43405	NOTCH	IL2RB	http://www.uniprot.org/uniprot/P14784	JAKSTAT
GRB1	http://www.uniprot.org/uniprot/P27986	SRC	http://www.uniprot.org/uniprot/P12931	RTK	FAK2	http://www.uniprot.org/uniprot/Q14289	NOTCH,JAKSTAT
GRB1	http://www.uniprot.org/uniprot/P27986	KIT	http://www.uniprot.org/uniprot/P10721	JAKSTAT	ABL	http://www.uniprot.org/uniprot/P00519	NOTCH,RTK
GRB1	http://www.uniprot.org/uniprot/P27986	SYK	http://www.uniprot.org/uniprot/P43405	NOTCH	EPOR	http://www.uniprot.org/uniprot/P19235	JAKSTAT
GRB1	http://www.uniprot.org/uniprot/P27986	APRF	http://www.uniprot.org/uniprot/P40763	JAKSTAT	BRCA1	http://www.uniprot.org/uniprot/P38398	NOTCH
GRB1	http://www.uniprot.org/uniprot/P27986	IL7R	http://www.uniprot.org/uniprot/P16871	JAKSTAT	FYN	http://www.uniprot.org/uniprot/P06241	NOTCH
GRB1	http://www.uniprot.org/uniprot/P27986	IL2RB	http://www.uniprot.org/uniprot/P14784	JAKSTAT	LCK	http://www.uniprot.org/uniprot/P06239	NOTCH
GRB1	http://www.uniprot.org/uniprot/P27986	PKC2	http://www.uniprot.org/uniprot/Q05513	RTK,JAKSTAT	AD3	http://www.uniprot.org/uniprot/P49768	NOTCH,WNT
GRB1	http://www.uniprot.org/uniprot/P27986	INSR	http://www.uniprot.org/uniprot/P06213	RTK	VAV	http://www.uniprot.org/uniprot/P15498	NOTCH,JAKSTAT
GRB1	http://www.uniprot.org/uniprot/P27986	IMD2	http://www.uniprot.org/uniprot/P42768	JAKSTAT	FYN	http://www.uniprot.org/uniprot/P06241	NOTCH
GRB1	http://www.uniprot.org/uniprot/P27986	ALK5	http://www.uniprot.org/uniprot/P36897	TGF,RTK,JAKSTAT	CTNNB	http://www.uniprot.org/uniprot/P35222	NOTCH,WNT
GRB1	http://www.uniprot.org/uniprot/P27986	CSF1R	http://www.uniprot.org/uniprot/P07333	JAKSTAT	FYN	http://www.uniprot.org/uniprot/P06241	NOTCH
GRB1	http://www.uniprot.org/uniprot/P27986	EGFR	http://www.uniprot.org/uniprot/P00533	RTK,JAKSTAT	CTNNB	http://www.uniprot.org/uniprot/P35222	NOTCH,WNT
GRB1	http://www.uniprot.org/uniprot/P27986	PPM1A	http://www.uniprot.org/uniprot/P35813	RTK	PRKCD	http://www.uniprot.org/uniprot/Q05655	NOTCH,JAKSTAT
GRB1	http://www.uniprot.org/uniprot/P27986	APRF	http://www.uniprot.org/uniprot/P40763	JAKSTAT	SYK	http://www.uniprot.org/uniprot/P43405	NOTCH
GRB1	http://www.uniprot.org/uniprot/P27986	INSR	http://www.uniprot.org/uniprot/P06213	RTK	VAV3	http://www.uniprot.org/uniprot/Q9UKW4	NOTCH,JAKSTAT
GRB1	http://www.uniprot.org/uniprot/P27986	TIAM1	http://www.uniprot.org/uniprot/Q13009	JAKSTAT	SRC	http://www.uniprot.org/uniprot/P12931	RTK
GRB1	http://www.uniprot.org/uniprot/P27986	RPS6KB1	http://www.uniprot.org/uniprot/P23443	TGF,RTK	PDK1	http://www.uniprot.org/uniprot/Q15118	NOTCH
GRB1	http://www.uniprot.org/uniprot/P27986	APRF	http://www.uniprot.org/uniprot/P40763	JAKSTAT	LCK	http://www.uniprot.org/uniprot/P06239	NOTCH
GRB1	http://www.uniprot.org/uniprot/P27986	JAK2	http://www.uniprot.org/uniprot/O60674	JAKSTAT	FYN	http://www.uniprot.org/uniprot/P06241	NOTCH
GRB1	http://www.uniprot.org/uniprot/P27986	CTNNB	http://www.uniprot.org/uniprot/P35222	NOTCH,WNT	SRC	http://www.uniprot.org/uniprot/P12931	RTK
GRB1	http://www.uniprot.org/uniprot/P27986	ERBB2	http://www.uniprot.org/uniprot/P04626	RTK	FAK2	http://www.uniprot.org/uniprot/Q14289	NOTCH,JAKSTAT
GRB1	http://www.uniprot.org/uniprot/P27986	FAK2	http://www.uniprot.org/uniprot/Q14289	NOTCH,JAKSTAT	ERBB3	http://www.uniprot.org/uniprot/P21860	RTK
GRB1	http://www.uniprot.org/uniprot/P27986	APRF	http://www.uniprot.org/uniprot/P40763	JAKSTAT	SRC	http://www.uniprot.org/uniprot/P12931	RTK
GRB1	http://www.uniprot.org/uniprot/P27986	INPP5D	http://www.uniprot.org/uniprot/Q92835	RTK	KIT	http://www.uniprot.org/uniprot/P10721	JAKSTAT
GRB1	http://www.uniprot.org/uniprot/P27986	ERBB2	http://www.uniprot.org/uniprot/P04626	RTK	IL6ST	http://www.uniprot.org/uniprot/P40189	JAKSTAT
GRB1	http://www.uniprot.org/uniprot/P27986	IKBA	http://www.uniprot.org/uniprot/P25963	NOTCH,JAKSTAT	SRC	http://www.uniprot.org/uniprot/P12931	RTK
GRB1	http://www.uniprot.org/uniprot/P27986	JAK2	http://www.uniprot.org/uniprot/O60674	JAKSTAT	BRCA1	http://www.uniprot.org/uniprot/P38398	NOTCH
GRB1	http://www.uniprot.org/uniprot/P27986	INSR	http://www.uniprot.org/uniprot/P06213	RTK	PRKCD	http://www.uniprot.org/uniprot/Q05655	NOTCH,JAKSTAT
GRB1	http://www.uniprot.org/uniprot/P27986	IKBA	http://www.uniprot.org/uniprot/P25963	NOTCH,JAKSTAT	DXS1179E	http://www.uniprot.org/uniprot/P41743	RTK
GRB1	http://www.uniprot.org/uniprot/P27986	IL6ST	http://www.uniprot.org/uniprot/P40189	JAKSTAT	ERBB3	http://www.uniprot.org/uniprot/P21860	RTK
GRB10	http://www.uniprot.org/uniprot/Q13322	KIT	http://www.uniprot.org/uniprot/P10721	JAKSTAT	FYN	http://www.uniprot.org/uniprot/P06241	NOTCH
GRB10	http://www.uniprot.org/uniprot/Q13322	INSR	http://www.uniprot.org/uniprot/P06213	RTK	JAK2	http://www.uniprot.org/uniprot/O60674	JAKSTAT
GRB10	http://www.uniprot.org/uniprot/Q13322	JAK2	http://www.uniprot.org/uniprot/O60674	JAKSTAT	FYN	http://www.uniprot.org/uniprot/P06241	NOTCH
GRB10	http://www.uniprot.org/uniprot/Q13322	FLK1	http://www.uniprot.org/uniprot/P35968	JAKSTAT	SRC	http://www.uniprot.org/uniprot/P12931	RTK
GRB10	http://www.uniprot.org/uniprot/Q13322	KIT	http://www.uniprot.org/uniprot/P10721	JAKSTAT	ABL	http://www.uniprot.org/uniprot/P00519	NOTCH,RTK
GRB10	http://www.uniprot.org/uniprot/Q13322	KIT	http://www.uniprot.org/uniprot/P10721	JAKSTAT	SRC	http://www.uniprot.org/uniprot/P12931	RTK
GRB10	http://www.uniprot.org/uniprot/Q13322	JAK2	http://www.uniprot.org/uniprot/O60674	JAKSTAT	ABL	http://www.uniprot.org/uniprot/P00519	NOTCH,RTK
GRB10	http://www.uniprot.org/uniprot/Q13322	FLK1	http://www.uniprot.org/uniprot/P35968	JAKSTAT	FYN	http://www.uniprot.org/uniprot/P06241	NOTCH
GRB2	http://www.uniprot.org/uniprot/P62993	KIT	http://www.uniprot.org/uniprot/P10721	JAKSTAT	CLH17	http://www.uniprot.org/uniprot/Q00610	RTK
GRB2	http://www.uniprot.org/uniprot/P62993	CD45	http://www.uniprot.org/uniprot/P08575	JAKSTAT	SRK	http://www.uniprot.org/uniprot/P43403	NOTCH
GRB2	http://www.uniprot.org/uniprot/P62993	KIT	http://www.uniprot.org/uniprot/P10721	JAKSTAT	ABL	http://www.uniprot.org/uniprot/P00519	NOTCH,RTK
GRB2	http://www.uniprot.org/uniprot/P62993	INPP5D	http://www.uniprot.org/uniprot/Q92835	RTK	CSF3R	http://www.uniprot.org/uniprot/Q99062	JAKSTAT
GRB2	http://www.uniprot.org/uniprot/P62993	PKC2	http://www.uniprot.org/uniprot/Q05513	RTK,JAKSTAT	FYN	http://www.uniprot.org/uniprot/P06241	NOTCH
GRB2	http://www.uniprot.org/uniprot/P62993	ERBB2	http://www.uniprot.org/uniprot/P04626	RTK	IL6ST	http://www.uniprot.org/uniprot/P40189	JAKSTAT
GRB2	http://www.uniprot.org/uniprot/P62993	WASL	http://www.uniprot.org/uniprot/O00401	JAKSTAT	ABL	http://www.uniprot.org/uniprot/P00519	NOTCH,RTK
GRB2	http://www.uniprot.org/uniprot/P62993	SYK	http://www.uniprot.org/uniprot/P43405	NOTCH	SRC	http://www.uniprot.org/uniprot/P12931	RTK
GRB2	http://www.uniprot.org/uniprot/P62993	FAK2	http://www.uniprot.org/uniprot/Q14289	NOTCH,JAKSTAT	FGFR3	http://www.uniprot.org/uniprot/P22607	RTK
GRB2	http://www.uniprot.org/uniprot/P62993	PAK2	http://www.uniprot.org/uniprot/Q13177	RTK	FYN	http://www.uniprot.org/uniprot/P06241	NOTCH
GRB2	http://www.uniprot.org/uniprot/P62993	INPP5D	http://www.uniprot.org/uniprot/Q92835	RTK	CSF1R	http://www.uniprot.org/uniprot/P07333	JAKSTAT
GRB2	http://www.uniprot.org/uniprot/P62993	KIT	http://www.uniprot.org/uniprot/P10721	JAKSTAT	FYN	http://www.uniprot.org/uniprot/P06241	NOTCH
GRB2	http://www.uniprot.org/uniprot/P62993	INPP5D	http://www.uniprot.org/uniprot/Q92835	RTK	IL4R	http://www.uniprot.org/uniprot/P24394	JAKSTAT
GRB2	http://www.uniprot.org/uniprot/P62993	FAK2	http://www.uniprot.org/uniprot/Q14289	NOTCH,JAKSTAT	ERBB3	http://www.uniprot.org/uniprot/P21860	RTK
GRB2	http://www.uniprot.org/uniprot/P62993	INPP5D	http://www.uniprot.org/uniprot/Q92835	RTK	CD135	http://www.uniprot.org/uniprot/P36888	JAKSTAT
GRB2	http://www.uniprot.org/uniprot/P62993	IMD2	http://www.uniprot.org/uniprot/P42768	JAKSTAT	FYN	http://www.uniprot.org/uniprot/P06241	NOTCH
GRB2	http://www.uniprot.org/uniprot/P62993	SYK	http://www.uniprot.org/uniprot/P43405	NOTCH	EPOR	http://www.uniprot.org/uniprot/P19235	JAKSTAT
GRB2	http://www.uniprot.org/uniprot/P62993	CSF1R	http://www.uniprot.org/uniprot/P07333	JAKSTAT	FYN	http://www.uniprot.org/uniprot/P06241	NOTCH
GRB2	http://www.uniprot.org/uniprot/P62993	JAK1	http://www.uniprot.org/uniprot/P23458	JAKSTAT	ABL	http://www.uniprot.org/uniprot/P00519	NOTCH,RTK
GRB2	http://www.uniprot.org/uniprot/P62993	INSR	http://www.uniprot.org/uniprot/P06213	RTK	VAV	http://www.uniprot.org/uniprot/P15498	NOTCH,JAKSTAT
GRB2	http://www.uniprot.org/uniprot/P62993	CD45	http://www.uniprot.org/uniprot/P08575	JAKSTAT	FYN	http://www.uniprot.org/uniprot/P06241	NOTCH
GRB2	http://www.uniprot.org/uniprot/P62993	INSR	http://www.uniprot.org/uniprot/P06213	RTK	VAV3	http://www.uniprot.org/uniprot/Q9UKW4	NOTCH,JAKSTAT
GRB2	http://www.uniprot.org/uniprot/P62993	INSR	http://www.uniprot.org/uniprot/P06213	RTK	JAK1	http://www.uniprot.org/uniprot/P23458	JAKSTAT
GRB2	http://www.uniprot.org/uniprot/P62993	INPP5D	http://www.uniprot.org/uniprot/Q92835	RTK	JAK1	http://www.uniprot.org/uniprot/P23458	JAKSTAT
GRB2	http://www.uniprot.org/uniprot/P62993	INSR	http://www.uniprot.org/uniprot/P06213	RTK	PRKCD	http://www.uniprot.org/uniprot/Q05655	NOTCH,JAKSTAT
GRB2	http://www.uniprot.org/uniprot/P62993	IL6ST	http://www.uniprot.org/uniprot/P40189	JAKSTAT	ERBB3	http://www.uniprot.org/uniprot/P21860	RTK
GRB2	http://www.uniprot.org/uniprot/P62993	INPP5D	http://www.uniprot.org/uniprot/Q92835	RTK	KIT	http://www.uniprot.org/uniprot/P10721	JAKSTAT
GRB2	http://www.uniprot.org/uniprot/P62993	CCND3	http://www.uniprot.org/uniprot/P30281	WNT,JAKSTAT	CDKN1B	http://www.uniprot.org/uniprot/P46527	RTK
GRB2	http://www.uniprot.org/uniprot/P62993	FLT	http://www.uniprot.org/uniprot/P17948	JAKSTAT	FYN	http://www.uniprot.org/uniprot/P06241	NOTCH
GRB2	http://www.uniprot.org/uniprot/P62993	INPP5D	http://www.uniprot.org/uniprot/Q92835	RTK	EPOR	http://www.uniprot.org/uniprot/P19235	JAKSTAT
GRB2	http://www.uniprot.org/uniprot/P62993	FLK1	http://www.uniprot.org/uniprot/P35968	JAKSTAT	FYN	http://www.uniprot.org/uniprot/P06241	NOTCH
GRB2	http://www.uniprot.org/uniprot/P62993	IL6R	http://www.uniprot.org/uniprot/P08887	JAKSTAT	SRC	http://www.uniprot.org/uniprot/P12931	RTK
GRB2	http://www.uniprot.org/uniprot/P62993	JAK2	http://www.uniprot.org/uniprot/O60674	JAKSTAT	ABL	http://www.uniprot.org/uniprot/P00519	NOTCH,RTK
GRB2	http://www.uniprot.org/uniprot/P62993	INSR	http://www.uniprot.org/uniprot/P06213	RTK	JAK2	http://www.uniprot.org/uniprot/O60674	JAKSTAT
GRB2	http://www.uniprot.org/uniprot/P62993	KIT	http://www.uniprot.org/uniprot/P10721	JAKSTAT	SRC	http://www.uniprot.org/uniprot/P12931	RTK
GRB2	http://www.uniprot.org/uniprot/P62993	JAK1	http://www.uniprot.org/uniprot/P23458	JAKSTAT	SYK	http://www.uniprot.org/uniprot/P43405	NOTCH
GRB2	http://www.uniprot.org/uniprot/P62993	SRC	http://www.uniprot.org/uniprot/P12931	RTK	FAK2	http://www.uniprot.org/uniprot/Q14289	NOTCH,JAKSTAT
GRB2	http://www.uniprot.org/uniprot/P62993	CD45	http://www.uniprot.org/uniprot/P08575	JAKSTAT	CD247	http://www.uniprot.org/uniprot/P20963	NOTCH
GRB2	http://www.uniprot.org/uniprot/P62993	IL2RB	http://www.uniprot.org/uniprot/P14784	JAKSTAT	FYN	http://www.uniprot.org/uniprot/P06241	NOTCH
GRB2	http://www.uniprot.org/uniprot/P62993	SYK	http://www.uniprot.org/uniprot/P43405	NOTCH	HPK1	http://www.uniprot.org/uniprot/Q92918	RTK
GRB2	http://www.uniprot.org/uniprot/P62993	SRC	http://www.uniprot.org/uniprot/P12931	RTK	IMD2	http://www.uniprot.org/uniprot/P42768	JAKSTAT
GRB2	http://www.uniprot.org/uniprot/P62993	CD45	http://www.uniprot.org/uniprot/P08575	JAKSTAT	INSR	http://www.uniprot.org/uniprot/P06213	RTK
GRB2	http://www.uniprot.org/uniprot/P62993	SYK	http://www.uniprot.org/uniprot/P43405	NOTCH	CSF3R	http://www.uniprot.org/uniprot/Q99062	JAKSTAT
GRB2	http://www.uniprot.org/uniprot/P62993	SRC	http://www.uniprot.org/uniprot/P12931	RTK	PRKCD	http://www.uniprot.org/uniprot/Q05655	NOTCH,JAKSTAT
GRB2	http://www.uniprot.org/uniprot/P62993	SYK	http://www.uniprot.org/uniprot/P43405	NOTCH	IL2RB	http://www.uniprot.org/uniprot/P14784	JAKSTAT
GRB2	http://www.uniprot.org/uniprot/P62993	FLK1	http://www.uniprot.org/uniprot/P35968	JAKSTAT	SRC	http://www.uniprot.org/uniprot/P12931	RTK
GRB2	http://www.uniprot.org/uniprot/P62993	JAK2	http://www.uniprot.org/uniprot/O60674	JAKSTAT	FYN	http://www.uniprot.org/uniprot/P06241	NOTCH
GRB2	http://www.uniprot.org/uniprot/P62993	ERBB2	http://www.uniprot.org/uniprot/P04626	RTK	JAK2	http://www.uniprot.org/uniprot/O60674	JAKSTAT
GRB2	http://www.uniprot.org/uniprot/P62993	ERBB2	http://www.uniprot.org/uniprot/P04626	RTK	FAK2	http://www.uniprot.org/uniprot/Q14289	NOTCH,JAKSTAT
HTT	http://www.uniprot.org/uniprot/P42858	SP1	http://www.uniprot.org/uniprot/P08047	TGF	CASP3	http://www.uniprot.org/uniprot/P42574	NOTCH,RTK
HTT	http://www.uniprot.org/uniprot/P42858	EGFR	http://www.uniprot.org/uniprot/P00533	RTK,JAKSTAT	CASP1	http://www.uniprot.org/uniprot/P29466	NOTCH
IRS1	http://www.uniprot.org/uniprot/P35568	CD45	http://www.uniprot.org/uniprot/P08575	JAKSTAT	FYN	http://www.uniprot.org/uniprot/P06241	NOTCH
IRS1	http://www.uniprot.org/uniprot/P35568	INPP5D	http://www.uniprot.org/uniprot/Q92835	RTK	JAK3	http://www.uniprot.org/uniprot/P52333	JAKSTAT
IRS1	http://www.uniprot.org/uniprot/P35568	INSR	http://www.uniprot.org/uniprot/P06213	RTK	JAK1	http://www.uniprot.org/uniprot/P23458	JAKSTAT
IRS1	http://www.uniprot.org/uniprot/P35568	CD45	http://www.uniprot.org/uniprot/P08575	JAKSTAT	INSR	http://www.uniprot.org/uniprot/P06213	RTK
IRS1	http://www.uniprot.org/uniprot/P35568	INPP5D	http://www.uniprot.org/uniprot/Q92835	RTK	IL4R	http://www.uniprot.org/uniprot/P24394	JAKSTAT
IRS1	http://www.uniprot.org/uniprot/P35568	PKC2	http://www.uniprot.org/uniprot/Q05513	RTK,JAKSTAT	FYN	http://www.uniprot.org/uniprot/P06241	NOTCH
IRS1	http://www.uniprot.org/uniprot/P35568	PRKCQ	http://www.uniprot.org/uniprot/Q04759	NOTCH	CHUK	http://www.uniprot.org/uniprot/O15111	RTK,JAKSTAT
IRS1	http://www.uniprot.org/uniprot/P35568	YWHAZ	http://www.uniprot.org/uniprot/P63104	NOTCH	EGFR	http://www.uniprot.org/uniprot/P00533	RTK,JAKSTAT
IRS1	http://www.uniprot.org/uniprot/P35568	PRKCQ	http://www.uniprot.org/uniprot/Q04759	NOTCH	FIP3	http://www.uniprot.org/uniprot/Q9Y6K9	RTK,JAKSTAT
IRS1	http://www.uniprot.org/uniprot/P35568	INSR	http://www.uniprot.org/uniprot/P06213	RTK	JAK2	http://www.uniprot.org/uniprot/O60674	JAKSTAT
IRS1	http://www.uniprot.org/uniprot/P35568	IL2RB	http://www.uniprot.org/uniprot/P14784	JAKSTAT	FYN	http://www.uniprot.org/uniprot/P06241	NOTCH
IRS1	http://www.uniprot.org/uniprot/P35568	CD45	http://www.uniprot.org/uniprot/P08575	JAKSTAT	CK2A1	http://www.uniprot.org/uniprot/P68400	WNT
IRS1	http://www.uniprot.org/uniprot/P35568	LAR	http://www.uniprot.org/uniprot/P10586	RTK	FYN	http://www.uniprot.org/uniprot/P06241	NOTCH
IRS1	http://www.uniprot.org/uniprot/P35568	PDK1	http://www.uniprot.org/uniprot/O15530	RTK	PRKCD	http://www.uniprot.org/uniprot/Q05655	NOTCH,JAKSTAT
IRS1	http://www.uniprot.org/uniprot/P35568	INPP5D	http://www.uniprot.org/uniprot/Q92835	RTK	JAK1	http://www.uniprot.org/uniprot/P23458	JAKSTAT
IRS1	http://www.uniprot.org/uniprot/P35568	INSR	http://www.uniprot.org/uniprot/P06213	RTK	PRKCD	http://www.uniprot.org/uniprot/Q05655	NOTCH,JAKSTAT
IRS1	http://www.uniprot.org/uniprot/P35568	PKCE	http://www.uniprot.org/uniprot/Q02156	NOTCH	PDK1	http://www.uniprot.org/uniprot/O15530	RTK
IRS1	http://www.uniprot.org/uniprot/P35568	PDK1	http://www.uniprot.org/uniprot/O15530	RTK	YWHA1	http://www.uniprot.org/uniprot/Q04917	NOTCH
IRS1	http://www.uniprot.org/uniprot/P35568	TYK2	http://www.uniprot.org/uniprot/P29597	JAKSTAT	FYN	http://www.uniprot.org/uniprot/P06241	NOTCH
IRS1	http://www.uniprot.org/uniprot/P35568	JAK2	http://www.uniprot.org/uniprot/O60674	JAKSTAT	FYN	http://www.uniprot.org/uniprot/P06241	NOTCH
IRS1	http://www.uniprot.org/uniprot/P35568	YWHAB	http://www.uniprot.org/uniprot/P31946	NOTCH,RTK	CK2A1	http://www.uniprot.org/uniprot/P68400	WNT
IRS2	http://www.uniprot.org/uniprot/Q9Y4H2	PKCE	http://www.uniprot.org/uniprot/Q02156	NOTCH	PDK1	http://www.uniprot.org/uniprot/O15530	RTK
IRS2	http://www.uniprot.org/uniprot/Q9Y4H2	INPP5D	http://www.uniprot.org/uniprot/Q92835	RTK	JAK1	http://www.uniprot.org/uniprot/P23458	JAKSTAT
IRS2	http://www.uniprot.org/uniprot/Q9Y4H2	PDK1	http://www.uniprot.org/uniprot/O15530	RTK	YWHAQ	http://www.uniprot.org/uniprot/P27348	NOTCH
IRS2	http://www.uniprot.org/uniprot/Q9Y4H2	INSR	http://www.uniprot.org/uniprot/P06213	RTK	JAK1	http://www.uniprot.org/uniprot/P23458	JAKSTAT
IRS2	http://www.uniprot.org/uniprot/Q9Y4H2	INPP5D	http://www.uniprot.org/uniprot/Q92835	RTK	EPOR	http://www.uniprot.org/uniprot/P19235	JAKSTAT
IRS2	http://www.uniprot.org/uniprot/Q9Y4H2	INPP5D	http://www.uniprot.org/uniprot/Q92835	RTK	JAK3	http://www.uniprot.org/uniprot/P52333	JAKSTAT
IRS2	http://www.uniprot.org/uniprot/Q9Y4H2	INSR	http://www.uniprot.org/uniprot/P06213	RTK	JAK2	http://www.uniprot.org/uniprot/O60674	JAKSTAT
IRS2	http://www.uniprot.org/uniprot/Q9Y4H2	INPP5D	http://www.uniprot.org/uniprot/Q92835	RTK	IL4R	http://www.uniprot.org/uniprot/P24394	JAKSTAT
IRS2	http://www.uniprot.org/uniprot/Q9Y4H2	PDK1	http://www.uniprot.org/uniprot/O15530	RTK	PRKCD	http://www.uniprot.org/uniprot/Q05655	NOTCH,JAKSTAT
IRS2	http://www.uniprot.org/uniprot/Q9Y4H2	INSR	http://www.uniprot.org/uniprot/P06213	RTK	PRKCD	http://www.uniprot.org/uniprot/Q05655	NOTCH,JAKSTAT
KIDINS220	http://www.uniprot.org/uniprot/Q9ULH0	NGFR	http://www.uniprot.org/uniprot/P08138	JAKSTAT	NGF	http://www.uniprot.org/uniprot/P01138	RTK
KIDINS220	http://www.uniprot.org/uniprot/Q9ULH0	NGFR	http://www.uniprot.org/uniprot/P08138	JAKSTAT	NTRK1	http://www.uniprot.org/uniprot/P04629	RTK
KRT18	http://www.uniprot.org/uniprot/P05783	HSPA1	http://www.uniprot.org/uniprot/P08107	RTK	YWHAZ	http://www.uniprot.org/uniprot/P63104	NOTCH
KRT18	http://www.uniprot.org/uniprot/P05783	YWHAZ	http://www.uniprot.org/uniprot/P63104	NOTCH	EGFR	http://www.uniprot.org/uniprot/P00533	RTK,JAKSTAT
KRT18	http://www.uniprot.org/uniprot/P05783	HSPA1	http://www.uniprot.org/uniprot/P08107	RTK	YWHAQ	http://www.uniprot.org/uniprot/P27348	NOTCH
LAT	http://www.uniprot.org/uniprot/O43561	SYK	http://www.uniprot.org/uniprot/P43405	NOTCH	HPK1	http://www.uniprot.org/uniprot/Q92918	RTK
LCP2	http://www.uniprot.org/uniprot/Q13094	CD45	http://www.uniprot.org/uniprot/P08575	JAKSTAT	FYN	http://www.uniprot.org/uniprot/P06241	NOTCH
LCP2	http://www.uniprot.org/uniprot/Q13094	CD45	http://www.uniprot.org/uniprot/P08575	JAKSTAT	LCK	http://www.uniprot.org/uniprot/P06239	NOTCH
LCP2	http://www.uniprot.org/uniprot/Q13094	CD45	http://www.uniprot.org/uniprot/P08575	JAKSTAT	SRK	http://www.uniprot.org/uniprot/P43403	NOTCH
LCP2	http://www.uniprot.org/uniprot/Q13094	SYK	http://www.uniprot.org/uniprot/P43405	NOTCH	HPK1	http://www.uniprot.org/uniprot/Q92918	RTK
LCP2	http://www.uniprot.org/uniprot/Q13094	IMD2	http://www.uniprot.org/uniprot/P42768	JAKSTAT	FYN	http://www.uniprot.org/uniprot/P06241	NOTCH
NCK1	http://www.uniprot.org/uniprot/P16333	PAK2	http://www.uniprot.org/uniprot/Q13177	RTK	FYN	http://www.uniprot.org/uniprot/P06241	NOTCH
NCK1	http://www.uniprot.org/uniprot/P16333	FLT	http://www.uniprot.org/uniprot/P17948	JAKSTAT	FYN	http://www.uniprot.org/uniprot/P06241	NOTCH
NCK1	http://www.uniprot.org/uniprot/P16333	IMD2	http://www.uniprot.org/uniprot/P42768	JAKSTAT	ARHGEF7	http://www.uniprot.org/uniprot/Q14155	RTK
NCK1	http://www.uniprot.org/uniprot/P16333	IMD2	http://www.uniprot.org/uniprot/P42768	JAKSTAT	FYN	http://www.uniprot.org/uniprot/P06241	NOTCH
NCK1	http://www.uniprot.org/uniprot/P16333	WASL	http://www.uniprot.org/uniprot/O00401	JAKSTAT	ABL	http://www.uniprot.org/uniprot/P00519	NOTCH,RTK
NCK1	http://www.uniprot.org/uniprot/P16333	FLK1	http://www.uniprot.org/uniprot/P35968	JAKSTAT	FYN	http://www.uniprot.org/uniprot/P06241	NOTCH
NCKIPSD	http://www.uniprot.org/uniprot/Q9NZQ3	IMD2	http://www.uniprot.org/uniprot/P42768	JAKSTAT	ARHGEF7	http://www.uniprot.org/uniprot/Q14155	RTK
NF2	http://www.uniprot.org/uniprot/P35240	KIAA0243	http://www.uniprot.org/uniprot/Q92574	RTK	EZR	http://www.uniprot.org/uniprot/P15311	NOTCH
NF2	http://www.uniprot.org/uniprot/P35240	ERBB2	http://www.uniprot.org/uniprot/P04626	RTK	CTNNB	http://www.uniprot.org/uniprot/P35222	NOTCH,WNT
PAG1	http://www.uniprot.org/uniprot/Q9NWQ8	CD45	http://www.uniprot.org/uniprot/P08575	JAKSTAT	LCK	http://www.uniprot.org/uniprot/P06239	NOTCH
PAG1	http://www.uniprot.org/uniprot/Q9NWQ8	CD45	http://www.uniprot.org/uniprot/P08575	JAKSTAT	FYN	http://www.uniprot.org/uniprot/P06241	NOTCH
PAG1	http://www.uniprot.org/uniprot/Q9NWQ8	CD45	http://www.uniprot.org/uniprot/P08575	JAKSTAT	SRK	http://www.uniprot.org/uniprot/P43403	NOTCH
PRKAR2A	http://www.uniprot.org/uniprot/P13861	DPC4	http://www.uniprot.org/uniprot/Q13485	TGF,WNT	PRKAR1B	http://www.uniprot.org/uniprot/P31321	RTK
PXN	http://www.uniprot.org/uniprot/P49023	STAT3	http://www.uniprot.org/uniprot/P40763	JAKSTAT	SRC	http://www.uniprot.org/uniprot/P12931	RTK
PXN	http://www.uniprot.org/uniprot/P49023	BCAR1	http://www.uniprot.org/uniprot/P56945	JAKSTAT	SRC	http://www.uniprot.org/uniprot/P12931	RTK
PXN	http://www.uniprot.org/uniprot/P49023	BCAR1	http://www.uniprot.org/uniprot/P56945	JAKSTAT	NCK1	http://www.uniprot.org/uniprot/P16333	RTK
PXN	http://www.uniprot.org/uniprot/P49023	PTK2B	http://www.uniprot.org/uniprot/Q14289	JAKSTAT	SRC	http://www.uniprot.org/uniprot/P12931	RTK
PXN	http://www.uniprot.org/uniprot/P49023	PTK2B	http://www.uniprot.org/uniprot/Q14289	JAKSTAT	RASA1	http://www.uniprot.org/uniprot/P20936	RTK
SARA	http://www.uniprot.org/uniprot/O95405	ALK5	http://www.uniprot.org/uniprot/P36897	TGF,RTK,JAKSTAT	CTNNB	http://www.uniprot.org/uniprot/P35222	NOTCH,WNT
SARA	http://www.uniprot.org/uniprot/O95405	CTNNB	http://www.uniprot.org/uniprot/P35222	NOTCH,WNT	SMAD7	http://www.uniprot.org/uniprot/O15105	TGF
SARA	http://www.uniprot.org/uniprot/O95405	ALK5	http://www.uniprot.org/uniprot/P36897	TGF,RTK,JAKSTAT	MYL	http://www.uniprot.org/uniprot/P29590	NOTCH
SH2B1	http://www.uniprot.org/uniprot/Q9NRF2	INSR	http://www.uniprot.org/uniprot/P06213	RTK	JAK2	http://www.uniprot.org/uniprot/O60674	JAKSTAT
SH2B2	http://www.uniprot.org/uniprot/O14492	INSR	http://www.uniprot.org/uniprot/P06213	RTK	JAK1	http://www.uniprot.org/uniprot/P23458	JAKSTAT
SH2B2	http://www.uniprot.org/uniprot/O14492	KIT	http://www.uniprot.org/uniprot/P10721	JAKSTAT	FYN	http://www.uniprot.org/uniprot/P06241	NOTCH
SH2B2	http://www.uniprot.org/uniprot/O14492	JAK2	http://www.uniprot.org/uniprot/O60674	JAKSTAT	FYN	http://www.uniprot.org/uniprot/P06241	NOTCH
SH2B2	http://www.uniprot.org/uniprot/O14492	INSR	http://www.uniprot.org/uniprot/P06213	RTK	JAK2	http://www.uniprot.org/uniprot/O60674	JAKSTAT
SH2B2	http://www.uniprot.org/uniprot/O14492	SYK	http://www.uniprot.org/uniprot/P43405	NOTCH	EPOR	http://www.uniprot.org/uniprot/P19235	JAKSTAT
SH2B2	http://www.uniprot.org/uniprot/O14492	JAK1	http://www.uniprot.org/uniprot/P23458	JAKSTAT	SYK	http://www.uniprot.org/uniprot/P43405	NOTCH
SH2B3	http://www.uniprot.org/uniprot/Q9UQQ2	KIT	http://www.uniprot.org/uniprot/P10721	JAKSTAT	LCK	http://www.uniprot.org/uniprot/P06239	NOTCH
SHB	http://www.uniprot.org/uniprot/Q15464	FLK1	http://www.uniprot.org/uniprot/P35968	JAKSTAT	SRC	http://www.uniprot.org/uniprot/P12931	RTK
SHC1	http://www.uniprot.org/uniprot/P29353	JAK2	http://www.uniprot.org/uniprot/O60674	JAKSTAT	FYN	http://www.uniprot.org/uniprot/P06241	NOTCH
SHC1	http://www.uniprot.org/uniprot/P29353	FAK2	http://www.uniprot.org/uniprot/Q14289	NOTCH,JAKSTAT	ERBB3	http://www.uniprot.org/uniprot/P21860	RTK
SHC1	http://www.uniprot.org/uniprot/P29353	INPP5D	http://www.uniprot.org/uniprot/Q92835	RTK	CSF3R	http://www.uniprot.org/uniprot/Q99062	JAKSTAT
SHC1	http://www.uniprot.org/uniprot/P29353	INSR	http://www.uniprot.org/uniprot/P06213	RTK	JAK2	http://www.uniprot.org/uniprot/O60674	JAKSTAT
SHC1	http://www.uniprot.org/uniprot/P29353	SRC	http://www.uniprot.org/uniprot/P12931	RTK	PRKCD	http://www.uniprot.org/uniprot/Q05655	NOTCH,JAKSTAT
SHC1	http://www.uniprot.org/uniprot/P29353	FLK1	http://www.uniprot.org/uniprot/P35968	JAKSTAT	SRC	http://www.uniprot.org/uniprot/P12931	RTK
SHC1	http://www.uniprot.org/uniprot/P29353	ERBB2	http://www.uniprot.org/uniprot/P04626	RTK	FAK2	http://www.uniprot.org/uniprot/Q14289	NOTCH,JAKSTAT
SHC1	http://www.uniprot.org/uniprot/P29353	INSR	http://www.uniprot.org/uniprot/P06213	RTK	VAV3	http://www.uniprot.org/uniprot/Q9UKW4	NOTCH,JAKSTAT
SHC1	http://www.uniprot.org/uniprot/P29353	PPP2R5A	http://www.uniprot.org/uniprot/Q15172	WNT	JAK2	http://www.uniprot.org/uniprot/O60674	JAKSTAT
SHC1	http://www.uniprot.org/uniprot/P29353	CSF2RB	http://www.uniprot.org/uniprot/P32927	JAKSTAT	FYN	http://www.uniprot.org/uniprot/P06241	NOTCH
SHC1	http://www.uniprot.org/uniprot/P29353	FLK1	http://www.uniprot.org/uniprot/P35968	JAKSTAT	CDH5	http://www.uniprot.org/uniprot/P33151	NOTCH
SHC1	http://www.uniprot.org/uniprot/P29353	CSF1R	http://www.uniprot.org/uniprot/P07333	JAKSTAT	FYN	http://www.uniprot.org/uniprot/P06241	NOTCH
SHC1	http://www.uniprot.org/uniprot/P29353	CD247	http://www.uniprot.org/uniprot/P20963	NOTCH	STAT5B	http://www.uniprot.org/uniprot/P51692	RTK,JAKSTAT
SHC1	http://www.uniprot.org/uniprot/P29353	ERBB2	http://www.uniprot.org/uniprot/P04626	RTK	IL6ST	http://www.uniprot.org/uniprot/P40189	JAKSTAT
SHC1	http://www.uniprot.org/uniprot/P29353	SYK	http://www.uniprot.org/uniprot/P43405	NOTCH	SRC	http://www.uniprot.org/uniprot/P12931	RTK
SHC1	http://www.uniprot.org/uniprot/P29353	SYK	http://www.uniprot.org/uniprot/P43405	NOTCH	HPK1	http://www.uniprot.org/uniprot/Q92918	RTK
SHC1	http://www.uniprot.org/uniprot/P29353	JAK2	http://www.uniprot.org/uniprot/O60674	JAKSTAT	ABL	http://www.uniprot.org/uniprot/P00519	NOTCH,RTK
SHC1	http://www.uniprot.org/uniprot/P29353	INPP5D	http://www.uniprot.org/uniprot/Q92835	RTK	EPOR	http://www.uniprot.org/uniprot/P19235	JAKSTAT
SHC1	http://www.uniprot.org/uniprot/P29353	SYK	http://www.uniprot.org/uniprot/P43405	NOTCH	CSF2RB	http://www.uniprot.org/uniprot/P32927	JAKSTAT
SHC1	http://www.uniprot.org/uniprot/P29353	INSR	http://www.uniprot.org/uniprot/P06213	RTK	PRKCD	http://www.uniprot.org/uniprot/Q05655	NOTCH,JAKSTAT
SHC1	http://www.uniprot.org/uniprot/P29353	INPP5D	http://www.uniprot.org/uniprot/Q92835	RTK	IL4R	http://www.uniprot.org/uniprot/P24394	JAKSTAT
SHC1	http://www.uniprot.org/uniprot/P29353	CSF2RB	http://www.uniprot.org/uniprot/P32927	JAKSTAT	LCK	http://www.uniprot.org/uniprot/P06239	NOTCH
SHC1	http://www.uniprot.org/uniprot/P29353	SYK	http://www.uniprot.org/uniprot/P43405	NOTCH	IL2RB	http://www.uniprot.org/uniprot/P14784	JAKSTAT
SHC1	http://www.uniprot.org/uniprot/P29353	INPP5D	http://www.uniprot.org/uniprot/Q92835	RTK	CSF1R	http://www.uniprot.org/uniprot/P07333	JAKSTAT
SHC1	http://www.uniprot.org/uniprot/P29353	INSR	http://www.uniprot.org/uniprot/P06213	RTK	VAV	http://www.uniprot.org/uniprot/P15498	NOTCH,JAKSTAT
SHC1	http://www.uniprot.org/uniprot/P29353	FLK1	http://www.uniprot.org/uniprot/P35968	JAKSTAT	FYN	http://www.uniprot.org/uniprot/P06241	NOTCH
SHC1	http://www.uniprot.org/uniprot/P29353	SYK	http://www.uniprot.org/uniprot/P43405	NOTCH	CSF3R	http://www.uniprot.org/uniprot/Q99062	JAKSTAT
SHC1	http://www.uniprot.org/uniprot/P29353	FLT	http://www.uniprot.org/uniprot/P17948	JAKSTAT	FYN	http://www.uniprot.org/uniprot/P06241	NOTCH
SHC1	http://www.uniprot.org/uniprot/P29353	IL2RB	http://www.uniprot.org/uniprot/P14784	JAKSTAT	LCK	http://www.uniprot.org/uniprot/P06239	NOTCH
SHC1	http://www.uniprot.org/uniprot/P29353	SYK	http://www.uniprot.org/uniprot/P43405	NOTCH	EPOR	http://www.uniprot.org/uniprot/P19235	JAKSTAT
SHC1	http://www.uniprot.org/uniprot/P29353	SRC	http://www.uniprot.org/uniprot/P12931	RTK	CDH5	http://www.uniprot.org/uniprot/P33151	NOTCH
SHC1	http://www.uniprot.org/uniprot/P29353	IL2RB	http://www.uniprot.org/uniprot/P14784	JAKSTAT	FYN	http://www.uniprot.org/uniprot/P06241	NOTCH
SHC1	http://www.uniprot.org/uniprot/P29353	SRC	http://www.uniprot.org/uniprot/P12931	RTK	FAK2	http://www.uniprot.org/uniprot/Q14289	NOTCH,JAKSTAT
SHC1	http://www.uniprot.org/uniprot/P29353	ERBB2	http://www.uniprot.org/uniprot/P04626	RTK	JAK2	http://www.uniprot.org/uniprot/O60674	JAKSTAT
SHC1	http://www.uniprot.org/uniprot/P29353	CSF3R	http://www.uniprot.org/uniprot/Q99062	JAKSTAT	LCK	http://www.uniprot.org/uniprot/P06239	NOTCH
SHC1	http://www.uniprot.org/uniprot/P29353	IL6ST	http://www.uniprot.org/uniprot/P40189	JAKSTAT	ERBB3	http://www.uniprot.org/uniprot/P21860	RTK
SHC2	http://www.uniprot.org/uniprot/P98077	FLK1	http://www.uniprot.org/uniprot/P35968	JAKSTAT	FYN	http://www.uniprot.org/uniprot/P06241	NOTCH
SHC2	http://www.uniprot.org/uniprot/P98077	LAR	http://www.uniprot.org/uniprot/P10586	RTK	FYN	http://www.uniprot.org/uniprot/P06241	NOTCH
SHC2	http://www.uniprot.org/uniprot/P98077	FLT	http://www.uniprot.org/uniprot/P17948	JAKSTAT	FYN	http://www.uniprot.org/uniprot/P06241	NOTCH
SHC3	http://www.uniprot.org/uniprot/Q92529	LAR	http://www.uniprot.org/uniprot/P10586	RTK	FYN	http://www.uniprot.org/uniprot/P06241	NOTCH
SHC3	http://www.uniprot.org/uniprot/Q92529	FLT	http://www.uniprot.org/uniprot/P17948	JAKSTAT	FYN	http://www.uniprot.org/uniprot/P06241	NOTCH
SKAP1	http://www.uniprot.org/uniprot/Q86WV1	CD45	http://www.uniprot.org/uniprot/P08575	JAKSTAT	LCK	http://www.uniprot.org/uniprot/P06239	NOTCH
SKAP1	http://www.uniprot.org/uniprot/Q86WV1	CD45	http://www.uniprot.org/uniprot/P08575	JAKSTAT	FYN	http://www.uniprot.org/uniprot/P06241	NOTCH
SLC9A3R1	http://www.uniprot.org/uniprot/O14745	EGFR	http://www.uniprot.org/uniprot/P00533	RTK,JAKSTAT	EZR	http://www.uniprot.org/uniprot/P15311	NOTCH
SLC9A3R1	http://www.uniprot.org/uniprot/O14745	EGFR	http://www.uniprot.org/uniprot/P00533	RTK,JAKSTAT	CTNNB	http://www.uniprot.org/uniprot/P35222	NOTCH,WNT
SOCS1	http://www.uniprot.org/uniprot/O15524	ERBB2	http://www.uniprot.org/uniprot/P04626	RTK	JAK2	http://www.uniprot.org/uniprot/O60674	JAKSTAT
SOCS1	http://www.uniprot.org/uniprot/O15524	KIT	http://www.uniprot.org/uniprot/P10721	JAKSTAT	FYN	http://www.uniprot.org/uniprot/P06241	NOTCH
SOCS1	http://www.uniprot.org/uniprot/O15524	INSR	http://www.uniprot.org/uniprot/P06213	RTK	JAK2	http://www.uniprot.org/uniprot/O60674	JAKSTAT
SOCS1	http://www.uniprot.org/uniprot/O15524	INSR	http://www.uniprot.org/uniprot/P06213	RTK	VAV	http://www.uniprot.org/uniprot/P15498	NOTCH,JAKSTAT
SOCS1	http://www.uniprot.org/uniprot/O15524	JAK2	http://www.uniprot.org/uniprot/O60674	JAKSTAT	FYN	http://www.uniprot.org/uniprot/P06241	NOTCH
SOCS1	http://www.uniprot.org/uniprot/O15524	STAT1	http://www.uniprot.org/uniprot/P42224	JAKSTAT	FYN	http://www.uniprot.org/uniprot/P06241	NOTCH
SOCS1	http://www.uniprot.org/uniprot/O15524	INSR	http://www.uniprot.org/uniprot/P06213	RTK	JAK1	http://www.uniprot.org/uniprot/P23458	JAKSTAT
SOCS1	http://www.uniprot.org/uniprot/O15524	IL7R	http://www.uniprot.org/uniprot/P16871	JAKSTAT	FYN	http://www.uniprot.org/uniprot/P06241	NOTCH
SOCS1	http://www.uniprot.org/uniprot/O15524	IL2RB	http://www.uniprot.org/uniprot/P14784	JAKSTAT	FYN	http://www.uniprot.org/uniprot/P06241	NOTCH
SOCS1	http://www.uniprot.org/uniprot/O15524	CSF1R	http://www.uniprot.org/uniprot/P07333	JAKSTAT	FYN	http://www.uniprot.org/uniprot/P06241	NOTCH
SOCS1	http://www.uniprot.org/uniprot/O15524	TYK2	http://www.uniprot.org/uniprot/P29597	JAKSTAT	FYN	http://www.uniprot.org/uniprot/P06241	NOTCH
SOCS1	http://www.uniprot.org/uniprot/O15524	ERBB2	http://www.uniprot.org/uniprot/P04626	RTK	IL6ST	http://www.uniprot.org/uniprot/P40189	JAKSTAT
SQSTM1	http://www.uniprot.org/uniprot/Q13501	IRAK	http://www.uniprot.org/uniprot/P51617	NOTCH	PKC2	http://www.uniprot.org/uniprot/Q05513	RTK,JAKSTAT
SQSTM1	http://www.uniprot.org/uniprot/Q13501	IRAK	http://www.uniprot.org/uniprot/P51617	NOTCH	DXS1179E	http://www.uniprot.org/uniprot/P41743	RTK
SQSTM1	http://www.uniprot.org/uniprot/Q13501	RNF85	http://www.uniprot.org/uniprot/Q9Y4K3	NOTCH,RTK	BMPR1B	http://www.uniprot.org/uniprot/O00238	TGF,JAKSTAT
TRADD	http://www.uniprot.org/uniprot/Q15628	TRAF2	http://www.uniprot.org/uniprot/Q12933	RTK	NGFR	http://www.uniprot.org/uniprot/P08138	JAKSTAT
TRADD	http://www.uniprot.org/uniprot/Q15628	TRAF2	http://www.uniprot.org/uniprot/Q12933	RTK	TNFR1B TNFR2 TNFRSF1B	http://www.uniprot.org/uniprot/P20333	JAKSTAT
TRADD	http://www.uniprot.org/uniprot/Q15628	TNFRSF25	http://www.uniprot.org/uniprot/Q93038	JAKSTAT	TRAF2	http://www.uniprot.org/uniprot/Q12933	RTK
TRAF2	http://www.uniprot.org/uniprot/Q12933	RANK	http://www.uniprot.org/uniprot/Q9Y6Q6	JAKSTAT	MAP3K7	http://www.uniprot.org/uniprot/O43318	WNT,RTK
TRAF2	http://www.uniprot.org/uniprot/Q12933	RNF85	http://www.uniprot.org/uniprot/Q9Y4K3	NOTCH,RTK	TAJ	http://www.uniprot.org/uniprot/Q9NS68	JAKSTAT
TRAF2	http://www.uniprot.org/uniprot/Q12933	RNF85	http://www.uniprot.org/uniprot/Q9Y4K3	NOTCH,RTK	CD40	http://www.uniprot.org/uniprot/P25942	JAKSTAT
TRAF2	http://www.uniprot.org/uniprot/Q12933	RNF85	http://www.uniprot.org/uniprot/Q9Y4K3	NOTCH,RTK	RANK	http://www.uniprot.org/uniprot/Q9Y6Q6	JAKSTAT
TRAF2	http://www.uniprot.org/uniprot/Q12933	MAP3K14	http://www.uniprot.org/uniprot/Q99558	RTK	DL	http://www.uniprot.org/uniprot/Q9UNE0	JAKSTAT
TRAF2	http://www.uniprot.org/uniprot/Q12933	CD40	http://www.uniprot.org/uniprot/P25942	JAKSTAT	API2	http://www.uniprot.org/uniprot/Q13489	NOTCH
TRAF2	http://www.uniprot.org/uniprot/Q12933	COT	http://www.uniprot.org/uniprot/P41279	RTK	CD40	http://www.uniprot.org/uniprot/P25942	JAKSTAT
TRAF2	http://www.uniprot.org/uniprot/Q12933	D12S370	http://www.uniprot.org/uniprot/P36941	JAKSTAT	API1	http://www.uniprot.org/uniprot/Q13490	NOTCH
TRAF2	http://www.uniprot.org/uniprot/Q12933	RNF85	http://www.uniprot.org/uniprot/Q9Y4K3	NOTCH,RTK	TACI	http://www.uniprot.org/uniprot/O14836	JAKSTAT
TRAF2	http://www.uniprot.org/uniprot/Q12933	CD40	http://www.uniprot.org/uniprot/P25942	JAKSTAT	API1	http://www.uniprot.org/uniprot/Q13490	NOTCH
TRAF2	http://www.uniprot.org/uniprot/Q12933	MAP3K14	http://www.uniprot.org/uniprot/Q99558	RTK	API2	http://www.uniprot.org/uniprot/Q13489	NOTCH
TRAF2	http://www.uniprot.org/uniprot/Q12933	CD40	http://www.uniprot.org/uniprot/P25942	JAKSTAT	CARDIAK	http://www.uniprot.org/uniprot/O43353	NOTCH
TRIP6 TRIP6I2 TRIP6I3	http://www.uniprot.org/uniprot/Q15654	BCAR1	http://www.uniprot.org/uniprot/P56945	JAKSTAT	SRC	http://www.uniprot.org/uniprot/P12931	RTK
YWHAB	http://www.uniprot.org/uniprot/P31946	PRKCD	http://www.uniprot.org/uniprot/Q05655	JAKSTAT	INSR	http://www.uniprot.org/uniprot/P06213	RTK
YWHAB	http://www.uniprot.org/uniprot/P31946	CSNK2A1	http://www.uniprot.org/uniprot/P68400	WNT	IRS1	http://www.uniprot.org/uniprot/P35568	RTK
YWHAB	http://www.uniprot.org/uniprot/P31946	PRKCD	http://www.uniprot.org/uniprot/Q05655	JAKSTAT	IRS1	http://www.uniprot.org/uniprot/P35568	RTK
YWHAB	http://www.uniprot.org/uniprot/P31946	PARD3	http://www.uniprot.org/uniprot/Q8TEW0	JAKSTAT	PRKCG	http://www.uniprot.org/uniprot/P05129	RTK,WNT
YWHAB	http://www.uniprot.org/uniprot/P31946	PRKCD	http://www.uniprot.org/uniprot/Q05655	JAKSTAT	SRC	http://www.uniprot.org/uniprot/P12931	RTK
YWHAG	http://www.uniprot.org/uniprot/P61981	CDKN1B	http://www.uniprot.org/uniprot/P46527	RTK	YWHAE	http://www.uniprot.org/uniprot/P62258	NOTCH
YWHAG	http://www.uniprot.org/uniprot/P61981	PRLR	http://www.uniprot.org/uniprot/P16471	JAKSTAT	YWHAZ	http://www.uniprot.org/uniprot/P63104	NOTCH
YWHAG	http://www.uniprot.org/uniprot/P61981	YWHAB	http://www.uniprot.org/uniprot/P31946	NOTCH,RTK	PAR3	http://www.uniprot.org/uniprot/Q8TEW0	JAKSTAT
YWHAG	http://www.uniprot.org/uniprot/P61981	GSK3A	http://www.uniprot.org/uniprot/P49840	JAKSTAT	PKCG	http://www.uniprot.org/uniprot/P05129	NOTCH,WNT,RTK
YWHAG	http://www.uniprot.org/uniprot/P61981	YWHAZ	http://www.uniprot.org/uniprot/P63104	NOTCH	PAR3	http://www.uniprot.org/uniprot/Q8TEW0	JAKSTAT
YWHAG	http://www.uniprot.org/uniprot/P61981	GSK3A	http://www.uniprot.org/uniprot/P49840	JAKSTAT	PKCA	http://www.uniprot.org/uniprot/P17252	NOTCH,WNT,RTK
YWHAG	http://www.uniprot.org/uniprot/P61981	TSC2	http://www.uniprot.org/uniprot/P49815	RTK	YWHA1	http://www.uniprot.org/uniprot/Q04917	NOTCH
YWHAG	http://www.uniprot.org/uniprot/P61981	PAR3	http://www.uniprot.org/uniprot/Q8TEW0	JAKSTAT	PKCG	http://www.uniprot.org/uniprot/P05129	NOTCH,WNT,RTK
YWHAG	http://www.uniprot.org/uniprot/P61981	HSPA1	http://www.uniprot.org/uniprot/P08107	RTK	YWHAZ	http://www.uniprot.org/uniprot/P63104	NOTCH
YWHAG	http://www.uniprot.org/uniprot/P61981	YWHAZ	http://www.uniprot.org/uniprot/P63104	NOTCH	FKHR	http://www.uniprot.org/uniprot/Q12778	RTK
YWHAG	http://www.uniprot.org/uniprot/P61981	YWHAZ	http://www.uniprot.org/uniprot/P63104	NOTCH	KIAA1142	http://www.uniprot.org/uniprot/O96013	RTK
YWHAG	http://www.uniprot.org/uniprot/P61981	SRC	http://www.uniprot.org/uniprot/P12931	RTK	YWHAE	http://www.uniprot.org/uniprot/P62258	NOTCH
YWHAG	http://www.uniprot.org/uniprot/P61981	TIAM1	http://www.uniprot.org/uniprot/Q13009	JAKSTAT	PKCA	http://www.uniprot.org/uniprot/P17252	NOTCH,WNT,RTK
YWHAG	http://www.uniprot.org/uniprot/P61981	TSC2	http://www.uniprot.org/uniprot/P49815	RTK	YWHAE	http://www.uniprot.org/uniprot/P62258	NOTCH
YWHAG	http://www.uniprot.org/uniprot/P61981	KIAA0243	http://www.uniprot.org/uniprot/Q92574	RTK	YWHA1	http://www.uniprot.org/uniprot/Q04917	NOTCH
YWHAG	http://www.uniprot.org/uniprot/P61981	TSC2	http://www.uniprot.org/uniprot/P49815	RTK	YWHAZ	http://www.uniprot.org/uniprot/P63104	NOTCH
YWHAG	http://www.uniprot.org/uniprot/P61981	CDKN1B	http://www.uniprot.org/uniprot/P46527	RTK	YWHA1	http://www.uniprot.org/uniprot/Q04917	NOTCH
YWHAG	http://www.uniprot.org/uniprot/P61981	SRC	http://www.uniprot.org/uniprot/P12931	RTK	CTNND1	http://www.uniprot.org/uniprot/O60716	NOTCH
YWHAG	http://www.uniprot.org/uniprot/P61981	SRC	http://www.uniprot.org/uniprot/P12931	RTK	PRKCD	http://www.uniprot.org/uniprot/Q05655	NOTCH,JAKSTAT
YWHAG	http://www.uniprot.org/uniprot/P61981	HSPA1	http://www.uniprot.org/uniprot/P08107	RTK	YWHAQ	http://www.uniprot.org/uniprot/P27348	NOTCH
YWHAG	http://www.uniprot.org/uniprot/P61981	KIAA0243	http://www.uniprot.org/uniprot/Q92574	RTK	YWHAE	http://www.uniprot.org/uniprot/P62258	NOTCH
YWHAG	http://www.uniprot.org/uniprot/P61981	KIAA0243	http://www.uniprot.org/uniprot/Q92574	RTK	YWHAQ	http://www.uniprot.org/uniprot/P27348	NOTCH
YWHAG	http://www.uniprot.org/uniprot/P61981	SRC	http://www.uniprot.org/uniprot/P12931	RTK	YWHA1	http://www.uniprot.org/uniprot/Q04917	NOTCH
YWHAG	http://www.uniprot.org/uniprot/P61981	KIAA0243	http://www.uniprot.org/uniprot/Q92574	RTK	YWHAZ	http://www.uniprot.org/uniprot/P63104	NOTCH
YWHAG	http://www.uniprot.org/uniprot/P61981	MAP3K2	http://www.uniprot.org/uniprot/Q9Y2U5	RTK	YWHAZ	http://www.uniprot.org/uniprot/P63104	NOTCH
YWHAG	http://www.uniprot.org/uniprot/P61981	TIAM1	http://www.uniprot.org/uniprot/Q13009	JAKSTAT	PKCG	http://www.uniprot.org/uniprot/P05129	NOTCH,WNT,RTK
YWHAG	http://www.uniprot.org/uniprot/P61981	TSC2	http://www.uniprot.org/uniprot/P49815	RTK	YWHAQ	http://www.uniprot.org/uniprot/P27348	NOTCH
YWHAG	http://www.uniprot.org/uniprot/P61981	PAR3	http://www.uniprot.org/uniprot/Q8TEW0	JAKSTAT	YWHA1	http://www.uniprot.org/uniprot/Q04917	NOTCH
YWHAG	http://www.uniprot.org/uniprot/P61981	TIAM1	http://www.uniprot.org/uniprot/Q13009	JAKSTAT	SRC	http://www.uniprot.org/uniprot/P12931	RTK
YWHAG	http://www.uniprot.org/uniprot/P61981	YWHAQ	http://www.uniprot.org/uniprot/P27348	NOTCH	CDKN1B	http://www.uniprot.org/uniprot/P46527	RTK
YWHAG	http://www.uniprot.org/uniprot/P61981	MAP3K2	http://www.uniprot.org/uniprot/Q9Y2U5	RTK	YWHAE	http://www.uniprot.org/uniprot/P62258	NOTCH
